# Supplementary material for: DART: Denoising Algorithm based on Relevance network Topology improves molecular pathway activity inference
Source: BMC Bioinformatics. 2011 Oct 19;12:403. doi: 10.1186/1471-2105-12-403 (PMC3228554; doi:10.1186/1471-2105-12-403)
Supplement: Additional file 1 — DART modules for Netpath pathways in ER+ breast cancer. Tables listing the pruned, consistent, maximally connected networks inferred from the application of DART to the transcriptional up and downregulated modules from Netpath in the ER+ subset of the Wang data set. [file 1471-2105-12-403-S1.TXT]

Pathway: a6b4
NCBI ID1	NCBI ID2	directionality of correlation
3112	7077	1
3112	5168	1
3112	717	1
3112	4170	1
3112	3569	1
3112	4437	-1
5531	595	1
5531	10654	1
5531	5905	1
5531	1856	1
5531	7791	1
5531	977	1
5531	6144	-1
9053	595	1
9053	10654	1
9053	5905	1
9053	977	1
9053	4478	-1
7077	5168	1
7077	1026	1
7077	717	1
7077	3569	1
7077	4437	-1
5155	5905	1
5155	6144	-1
595	5164	1
595	1889	1
595	4478	-1
5168	3569	1
5168	4437	-1
10654	5905	1
10654	1856	1
10654	7791	1
10654	977	1
717	7791	1
717	1606	1
5905	1889	1
5905	7791	1
5905	977	1
5905	1606	1
5905	6144	-1
1889	7791	1
1889	977	1
1889	6144	-1
1856	1606	1
7791	977	1
7791	1606	1
1606	6143	-1
4170	3569	1
991	4437	-1
Pathway: AR
NCBI ID1	NCBI ID2	directionality of correlation
23678	9789	1
23678	6652	1
23678	54407	1
23678	5714	1
23678	388	1
23678	533	1
23678	7494	1
23678	11059	1
23678	7385	1
23678	7358	1
23678	7326	1
23678	7704	1
23678	1718	1
23678	10431	1
23678	23471	1
23678	7163	1
23678	56172	1
23678	8165	1
23678	1175	1
23678	29028	1
23678	375	1
23678	5304	1
23678	11001	1
23678	1362	1
23678	1528	1
23678	60481	1
23678	1665	1
23678	11258	1
23678	79647	1
23678	51187	1
23678	25874	1
23678	563	1
23678	7905	1
23678	9550	1
23678	3880	1
23678	3856	1
23678	3998	1
23678	64087	1
23678	221037	1
23678	51133	1
23678	5034	1
23678	10611	1
23678	10455	1
23678	9	1
23678	23327	1
23678	5366	1
23678	2194	1
23678	64834	1
23678	960	1
23678	367	1
23678	3309	1
23678	5825	1
23678	3005	1
23678	25994	1
23678	9455	1
23678	2805	1
23678	2013	1
23678	2746	1
23678	64083	1
23678	440	-1
23678	1024	-1
23678	4851	-1
23678	29940	-1
23678	6637	-1
23678	7077	-1
23678	11184	-1
11231	83443	1
11231	1836	1
11231	9197	1
11231	6282	1
11231	51465	1
11231	6745	1
11231	262	1
11231	10096	1
11231	372	1
11231	6185	1
11231	64764	1
11231	5611	1
11231	10263	1
11231	811	1
11231	221037	1
11231	5005	1
11231	5238	1
11231	3309	1
11231	23593	1
11231	3157	1
11231	51022	1
11231	38	-1
11231	6642	-1
9037	6414	1
9037	6386	1
9037	5480	1
9037	8611	1
9037	6233	1
9037	5867	1
9037	6591	1
9037	56937	1
9037	56172	1
9037	445815	1
9037	9590	1
9037	87	1
9037	347	1
9037	5730	1
9037	5304	1
9037	3491	1
9037	51170	1
9037	563	1
9037	8555	1
9037	966	1
9037	3910	1
9037	3915	1
9037	3685	1
9037	221037	1
9037	10611	1
9037	8682	1
9037	2353	1
9037	10468	1
9037	3479	1
9037	2982	1
9037	2150	1
9037	9824	-1
9037	440	-1
9037	6637	-1
9037	5127	-1
6414	6386	1
6414	6581	1
6414	10638	1
6414	5480	1
6414	8611	1
6414	5797	1
6414	6303	1
6414	6197	1
6414	6233	1
6414	9978	1
6414	51465	1
6414	7704	1
6414	6591	1
6414	6446	1
6414	4953	1
6414	567	1
6414	7320	1
6414	29087	1
6414	8417	1
6414	10190	1
6414	8848	1
6414	25816	1
6414	10393	1
6414	445815	1
6414	9590	1
6414	9510	1
6414	347	1
6414	467	1
6414	10257	1
6414	23461	1
6414	5730	1
6414	5304	1
6414	4306	1
6414	81567	1
6414	3491	1
6414	1622	1
6414	4189	1
6414	694	1
6414	8555	1
6414	966	1
6414	7905	1
6414	4094	1
6414	4147	1
6414	3554	1
6414	8821	1
6414	10788	1
6414	221037	1
6414	9314	1
6414	10455	1
6414	57502	1
6414	1950	1
6414	960	1
6414	896	1
6414	2353	1
6414	3479	1
6414	3248	1
6414	2135	1
6414	51303	1
6414	2690	1
6414	3385	1
6414	580	-1
6414	682	-1
6414	784	-1
6414	176	-1
6414	440	-1
6414	23250	-1
6414	1523	-1
6414	6696	-1
6414	23099	-1
6414	2026	-1
6414	5127	-1
6414	4784	-1
27230	10952	1
27230	9871	1
27230	10802	1
27230	1836	1
27230	6728	1
27230	10638	1
27230	60559	1
27230	9789	1
27230	9197	1
27230	58477	1
27230	5686	1
27230	5500	1
27230	6303	1
27230	51128	1
27230	9978	1
27230	5873	1
27230	7385	1
27230	51569	1
27230	51465	1
27230	7326	1
27230	7320	1
27230	51014	1
27230	8848	1
27230	7184	1
27230	6745	1
27230	262	1
27230	427	1
27230	400	1
27230	384	1
27230	11057	1
27230	23461	1
27230	6184	1
27230	5800	1
27230	5304	1
27230	6400	1
27230	1452	1
27230	10063	1
27230	8533	1
27230	1622	1
27230	60481	1
27230	4189	1
27230	746	1
27230	664	1
27230	563	1
27230	7905	1
27230	9209	1
27230	10788	1
27230	54793	1
27230	9601	1
27230	10954	1
27230	10455	1
27230	5225	1
27230	8554	1
27230	9	1
27230	1950	1
27230	3099	1
27230	25994	1
27230	51026	1
27230	51303	1
27230	64083	1
27230	25805	-1
27230	64853	-1
27230	9315	-1
27230	55450	-1
27230	81035	-1
27230	1290	-1
27230	2355	-1
27230	3486	-1
27230	6482	-1
27230	4851	-1
27230	7040	-1
27230	7077	-1
27230	2737	-1
27230	2335	-1
27230	4192	-1
83443	23480	1
83443	6472	1
83443	6611	1
83443	9197	1
83443	58477	1
83443	5686	1
83443	10549	1
83443	51290	1
83443	6197	1
83443	6233	1
83443	9978	1
83443	51465	1
83443	4953	1
83443	6921	1
83443	6908	1
83443	23216	1
83443	8417	1
83443	6782	1
83443	10190	1
83443	25816	1
83443	262	1
83443	8533	1
83443	1163	1
83443	1652	1
83443	746	1
83443	55003	1
83443	58488	1
83443	5238	1
83443	9553	1
83443	10797	1
83443	10397	1
83443	1603	1
83443	2961	1
83443	23593	1
83443	3094	1
83443	51026	1
83443	2653	1
83443	1487	-1
83443	8991	-1
83443	5813	-1
83443	987	-1
23480	10952	1
23480	10802	1
23480	6396	1
23480	6472	1
23480	6728	1
23480	10302	1
23480	6611	1
23480	10237	1
23480	9197	1
23480	5687	1
23480	5686	1
23480	10549	1
23480	5373	1
23480	51290	1
23480	9978	1
23480	55255	1
23480	65986	1
23480	55905	1
23480	6921	1
23480	6908	1
23480	6782	1
23480	6745	1
23480	10393	1
23480	262	1
23480	11047	1
23480	10094	1
23480	7873	1
23480	400	1
23480	372	1
23480	6185	1
23480	6184	1
23480	4828	1
23480	10063	1
23480	8533	1
23480	1163	1
23480	9521	1
23480	10059	1
23480	51142	1
23480	746	1
23480	664	1
23480	891	1
23480	3422	1
23480	5597	1
23480	54793	1
23480	11014	1
23480	4289	1
23480	55003	1
23480	9601	1
23480	10954	1
23480	5238	1
23480	9818	1
23480	9553	1
23480	10797	1
23480	10397	1
23480	5366	1
23480	1603	1
23480	432	1
23480	3156	1
23480	51026	1
23480	30001	1
23480	2653	1
23480	51022	1
23480	3385	1
23480	682	-1
23480	64853	-1
23480	1487	-1
23480	1499	-1
23480	1500	-1
23480	842	-1
23480	901	-1
23480	2896	-1
23480	3398	-1
23480	1958	-1
23480	54861	-1
23480	27244	-1
23480	5813	-1
23480	79776	-1
23480	10628	-1
23480	7040	-1
23480	2737	-1
23480	2319	-1
23480	4790	-1
10952	10802	1
10952	6307	1
10952	6472	1
10952	6581	1
10952	6728	1
10952	10638	1
10952	60559	1
10952	10302	1
10952	9197	1
10952	10549	1
10952	5500	1
10952	5480	1
10952	6303	1
10952	51128	1
10952	6197	1
10952	9978	1
10952	5873	1
10952	55255	1
10952	7454	1
10952	9218	1
10952	51569	1
10952	51465	1
10952	6446	1
10952	6921	1
10952	27347	1
10952	6782	1
10952	10190	1
10952	23071	1
10952	8848	1
10952	25816	1
10952	6745	1
10952	56172	1
10952	9590	1
10952	10096	1
10952	10094	1
10952	10095	1
10952	400	1
10952	10257	1
10952	5800	1
10952	9172	1
10952	81567	1
10952	9377	1
10952	8533	1
10952	5611	1
10952	4189	1
10952	746	1
10952	8555	1
10952	4094	1
10952	5597	1
10952	4147	1
10952	3817	1
10952	5005	1
10952	55003	1
10952	9601	1
10952	9818	1
10952	10797	1
10952	57502	1
10952	10912	1
10952	2961	1
10952	51026	1
10952	51303	1
10952	51022	1
10952	3385	1
10952	682	-1
10952	64853	-1
10952	176	-1
10952	55450	-1
10952	1487	-1
10952	842	-1
10952	901	-1
10952	6482	-1
10952	6575	-1
10952	2030	-1
10952	6604	-1
10952	6385	-1
10952	5520	-1
10952	5899	-1
10952	8878	-1
10952	7040	-1
10952	7090	-1
10952	2737	-1
10952	7976	-1
10952	2319	-1
10952	3799	-1
10952	4950	-1
10952	5127	-1
10952	4790	-1
10952	8720	-1
10952	4192	-1
10952	4609	-1
10952	10276	-1
9871	10802	1
9871	6307	1
9871	9197	1
9871	58477	1
9871	5373	1
9871	51128	1
9871	5834	1
9871	23174	1
9871	6782	1
9871	51014	1
9871	8754	1
9871	400	1
9871	378	1
9871	6185	1
9871	6400	1
9871	4117	1
9871	64764	1
9871	5611	1
9871	4189	1
9871	811	1
9871	3703	1
9871	54793	1
9871	11014	1
9871	11015	1
9871	5034	1
9871	11252	1
9871	9601	1
9871	10954	1
9871	5238	1
9871	1950	1
9871	3309	1
9871	3156	1
9871	30001	1
9871	51303	1
9871	81035	-1
9871	842	-1
9871	1271	-1
9871	27244	-1
9871	2737	-1
9871	4609	-1
10802	6307	1
10802	6728	1
10802	10638	1
10802	60559	1
10802	10302	1
10802	9197	1
10802	5687	1
10802	10549	1
10802	5500	1
10802	5373	1
10802	51290	1
10802	51128	1
10802	5873	1
10802	55255	1
10802	7320	1
10802	6675	1
10802	6880	1
10802	6782	1
10802	51014	1
10802	10190	1
10802	23071	1
10802	25816	1
10802	6745	1
10802	10393	1
10802	220	1
10802	8754	1
10802	10096	1
10802	115201	1
10802	10094	1
10802	400	1
10802	5800	1
10802	6400	1
10802	81567	1
10802	6557	1
10802	1452	1
10802	9377	1
10802	10063	1
10802	57472	1
10802	9521	1
10802	5611	1
10802	4189	1
10802	746	1
10802	664	1
10802	29798	1
10802	7905	1
10802	4094	1
10802	5597	1
10802	10788	1
10802	3685	1
10802	54793	1
10802	11014	1
10802	4289	1
10802	55003	1
10802	9601	1
10802	10954	1
10802	5238	1
10802	9818	1
10802	10797	1
10802	19	1
10802	3156	1
10802	51026	1
10802	30001	1
10802	51303	1
10802	51022	1
10802	3385	1
10802	682	-1
10802	176	-1
10802	1487	-1
10802	3983	-1
10802	2896	-1
10802	3398	-1
10802	3486	-1
10802	6376	-1
10802	6604	-1
10802	2737	-1
10802	4790	-1
10802	4609	-1
6396	6472	1
6396	10237	1
6396	58477	1
6396	5714	1
6396	5686	1
6396	10549	1
6396	5479	1
6396	5373	1
6396	8241	1
6396	5834	1
6396	5371	1
6396	11047	1
6396	39	1
6396	467	1
6396	10095	1
6396	7873	1
6396	372	1
6396	6185	1
6396	6184	1
6396	4828	1
6396	81567	1
6396	6615	1
6396	50813	1
6396	10059	1
6396	1019	1
6396	891	1
6396	813	1
6396	811	1
6396	3422	1
6396	10461	1
6396	11014	1
6396	11015	1
6396	5034	1
6396	9601	1
6396	10954	1
6396	3164	1
6396	10397	1
6396	2224	1
6396	3141	1
6396	51026	1
6396	51303	1
6396	490	-1
6396	901	-1
6396	7832	-1
6396	27244	-1
6396	6558	-1
6396	9926	-1
6396	987	-1
6386	10549	1
6386	5500	1
6386	5480	1
6386	8611	1
6386	6303	1
6386	6282	1
6386	6197	1
6386	5873	1
6386	7454	1
6386	51465	1
6386	6591	1
6386	6446	1
6386	567	1
6386	8417	1
6386	23071	1
6386	7291	1
6386	23471	1
6386	25816	1
6386	56172	1
6386	220	1
6386	445815	1
6386	9590	1
6386	9510	1
6386	8754	1
6386	10096	1
6386	87	1
6386	307	1
6386	347	1
6386	115201	1
6386	467	1
6386	10095	1
6386	10257	1
6386	5730	1
6386	81567	1
6386	64764	1
6386	3491	1
6386	51170	1
6386	8560	1
6386	694	1
6386	8555	1
6386	813	1
6386	3915	1
6386	4094	1
6386	5597	1
6386	4147	1
6386	3554	1
6386	3685	1
6386	221037	1
6386	9314	1
6386	5005	1
6386	55003	1
6386	8301	1
6386	10397	1
6386	57502	1
6386	10468	1
6386	3479	1
6386	3294	1
6386	2878	1
6386	19	1
6386	2982	1
6386	3157	1
6386	51026	1
6386	2135	1
6386	3992	1
6386	51303	1
6386	784	-1
6386	1487	-1
6386	842	-1
6386	5164	-1
6386	6385	-1
6386	9649	-1
6386	7090	-1
6386	2737	-1
6386	4950	-1
6386	5127	-1
6386	987	-1
6386	8720	-1
22937	6616	1
22937	8241	1
22937	10497	1
22937	10188	1
22937	8165	1
22937	1175	1
22937	11016	1
22937	7873	1
22937	375	1
22937	6720	1
22937	50813	1
22937	11258	1
22937	563	1
22937	10645	1
22937	55613	1
22937	2194	1
22937	64834	1
22937	780	1
22937	960	1
22937	7841	1
22937	3141	1
22937	9455	1
22937	85476	1
22937	8853	-1
22937	1290	-1
22937	1024	-1
22937	57007	-1
22937	5468	-1
22937	9562	-1
22937	5066	-1
22937	5274	-1
22937	29940	-1
22937	6637	-1
6307	60559	1
6307	10302	1
6307	5687	1
6307	10549	1
6307	5500	1
6307	8493	1
6307	51128	1
6307	55312	1
6307	9978	1
6307	55255	1
6307	9218	1
6307	7358	1
6307	65986	1
6307	5264	1
6307	23174	1
6307	6921	1
6307	6782	1
6307	10190	1
6307	7291	1
6307	10393	1
6307	9590	1
6307	8754	1
6307	2181	1
6307	39	1
6307	10094	1
6307	400	1
6307	5800	1
6307	6715	1
6307	1362	1
6307	10063	1
6307	4189	1
6307	746	1
6307	664	1
6307	3422	1
6307	5597	1
6307	3875	1
6307	3817	1
6307	10198	1
6307	10797	1
6307	2224	1
6307	3099	1
6307	3156	1
6307	3157	1
6307	51026	1
6307	3992	1
6307	51022	1
6307	682	-1
6307	64853	-1
6307	51703	-1
6307	1487	-1
6307	1499	-1
6307	2896	-1
6307	3486	-1
6307	1050	-1
6307	7832	-1
6307	5520	-1
6307	5899	-1
6307	10628	-1
6307	7040	-1
6307	7090	-1
6307	2737	-1
6307	5127	-1
6307	4790	-1
6307	4609	-1
6472	6611	1
6472	6508	1
6472	10237	1
6472	9197	1
6472	58477	1
6472	5687	1
6472	5686	1
6472	10549	1
6472	5373	1
6472	51290	1
6472	8241	1
6472	5371	1
6472	79693	1
6472	65986	1
6472	55905	1
6472	6921	1
6472	6782	1
6472	262	1
6472	11047	1
6472	29028	1
6472	10094	1
6472	10095	1
6472	7873	1
6472	6185	1
6472	6184	1
6472	6715	1
6472	6549	1
6472	10063	1
6472	8533	1
6472	1163	1
6472	9521	1
6472	10059	1
6472	1652	1
6472	51142	1
6472	1019	1
6472	746	1
6472	664	1
6472	990	1
6472	891	1
6472	811	1
6472	3422	1
6472	3978	1
6472	3817	1
6472	3703	1
6472	11014	1
6472	55003	1
6472	9601	1
6472	9818	1
6472	10198	1
6472	10797	1
6472	10397	1
6472	51026	1
6472	3992	1
6472	51022	1
6472	3385	1
6472	64853	-1
6472	1500	-1
6472	81035	-1
6472	842	-1
6472	901	-1
6472	1958	-1
6472	7832	-1
6472	54861	-1
6472	8991	-1
6472	27244	-1
6472	2030	-1
6472	5520	-1
6472	5813	-1
6472	5899	-1
6472	6038	-1
6472	7403	-1
6472	79776	-1
6472	10628	-1
6472	23635	-1
6472	2737	-1
6472	9766	-1
6472	4950	-1
6472	4790	-1
6472	987	-1
6472	4325	-1
6581	8611	1
6581	6197	1
6581	6591	1
6581	6446	1
6581	23071	1
6581	7291	1
6581	7216	1
6581	25816	1
6581	445815	1
6581	9590	1
6581	9510	1
6581	347	1
6581	10257	1
6581	5730	1
6581	4306	1
6581	81567	1
6581	3491	1
6581	746	1
6581	694	1
6581	8555	1
6581	3910	1
6581	4094	1
6581	4147	1
6581	9314	1
6581	2353	1
6581	3479	1
6581	6575	-1
6581	58473	-1
6581	5520	-1
6581	4950	-1
6581	5127	-1
6581	4784	-1
1836	10638	1
1836	5500	1
1836	5480	1
1836	5867	1
1836	5834	1
1836	51014	1
1836	7184	1
1836	56172	1
1836	262	1
1836	1452	1
1836	64764	1
1836	5611	1
1836	8555	1
1836	966	1
1836	3915	1
1836	3703	1
1836	54793	1
1836	11015	1
1836	8554	1
1836	9019	1
1836	5366	1
1836	25994	1
1836	51026	1
1836	2624	-1
1836	11184	-1
1836	4192	-1
6728	10638	1
6728	10302	1
6728	9197	1
6728	5686	1
6728	5500	1
6728	5373	1
6728	51290	1
6728	51128	1
6728	55255	1
6728	64763	1
6728	7320	1
6728	6675	1
6728	6880	1
6728	6782	1
6728	51014	1
6728	23071	1
6728	115201	1
6728	10094	1
6728	400	1
6728	384	1
6728	372	1
6728	5800	1
6728	9377	1
6728	10063	1
6728	8533	1
6728	1622	1
6728	9521	1
6728	10059	1
6728	5611	1
6728	746	1
6728	29798	1
6728	7905	1
6728	5597	1
6728	10788	1
6728	4289	1
6728	55003	1
6728	9601	1
6728	5238	1
6728	9818	1
6728	51478	1
6728	10912	1
6728	3094	1
6728	3156	1
6728	51026	1
6728	51303	1
6728	51022	1
6728	3385	1
6728	682	-1
6728	64853	-1
6728	176	-1
6728	55450	-1
6728	1487	-1
6728	1499	-1
6728	1500	-1
6728	1523	-1
6728	901	-1
6728	2896	-1
6728	3398	-1
6728	3486	-1
6728	6482	-1
6728	2030	-1
6728	6385	-1
6728	5899	-1
6728	7040	-1
6728	2737	-1
6728	2319	-1
6728	4790	-1
6728	8720	-1
6728	4192	-1
6728	4609	-1
6728	10276	-1
10638	10302	1
10638	9197	1
10638	5500	1
10638	5480	1
10638	6233	1
10638	5867	1
10638	9218	1
10638	51569	1
10638	51465	1
10638	7320	1
10638	6675	1
10638	27347	1
10638	6782	1
10638	51014	1
10638	10190	1
10638	8848	1
10638	220	1
10638	9590	1
10638	427	1
10638	400	1
10638	384	1
10638	9738	1
10638	1528	1
10638	1622	1
10638	4189	1
10638	8560	1
10638	81563	1
10638	25874	1
10638	8555	1
10638	3915	1
10638	5597	1
10638	4147	1
10638	10788	1
10638	3685	1
10638	221037	1
10638	51133	1
10638	54793	1
10638	4289	1
10638	8554	1
10638	9818	1
10638	9	1
10638	57502	1
10638	10912	1
10638	23593	1
10638	51022	1
10638	64083	1
10638	682	-1
10638	176	-1
10638	1523	-1
10638	2896	-1
10638	6482	-1
10638	4851	-1
10638	8878	-1
10638	7040	-1
10638	7077	-1
10638	2026	-1
10638	3133	-1
10638	2512	-1
10638	5127	-1
10638	11184	-1
10638	8720	-1
10638	4192	-1
10638	4609	-1
25803	6652	1
25803	5687	1
25803	51128	1
25803	388	1
25803	5909	1
25803	7494	1
25803	11059	1
25803	7358	1
25803	1718	1
25803	7320	1
25803	6880	1
25803	27347	1
25803	51014	1
25803	2181	1
25803	11016	1
25803	11057	1
25803	5931	1
25803	5304	1
25803	6400	1
25803	6721	1
25803	11001	1
25803	1452	1
25803	10063	1
25803	1528	1
25803	60481	1
25803	1846	1
25803	658	1
25803	563	1
25803	7905	1
25803	3856	1
25803	64087	1
25803	3875	1
25803	51133	1
25803	3835	1
25803	10455	1
25803	9	1
25803	2194	1
25803	780	1
25803	595	1
25803	367	1
25803	3099	1
25803	10912	1
25803	5825	1
25803	3005	1
25803	3156	1
25803	9455	1
25803	2936	1
25803	2013	1
25803	5349	1
25803	9518	1
25803	590	-1
25803	51703	-1
25803	1024	-1
25803	3569	-1
25803	894	-1
25803	6376	-1
25803	6770	-1
25803	4023	-1
25803	4052	-1
25803	4851	-1
25803	9182	-1
25803	58473	-1
25803	29940	-1
25803	7077	-1
25803	5320	-1
25803	3133	-1
25803	9141	-1
25803	11184	-1
25803	4192	-1
25803	4609	-1
60559	9789	1
60559	9197	1
60559	5687	1
60559	5686	1
60559	10549	1
60559	8493	1
60559	51128	1
60559	55312	1
60559	5873	1
60559	51465	1
60559	6880	1
60559	10190	1
60559	23071	1
60559	25816	1
60559	6745	1
60559	10393	1
60559	10096	1
60559	7873	1
60559	23461	1
60559	6184	1
60559	5800	1
60559	4189	1
60559	746	1
60559	891	1
60559	5597	1
60559	4247	1
60559	9601	1
60559	9818	1
60559	9219	1
60559	10797	1
60559	3294	1
60559	51026	1
60559	30001	1
60559	51303	1
60559	176	-1
60559	3486	-1
60559	1958	-1
60559	7832	-1
60559	23446	-1
60559	6604	-1
60559	23099	-1
60559	7040	-1
60559	2737	-1
60559	8720	-1
9789	54407	1
9789	5479	1
9789	533	1
9789	7494	1
9789	7358	1
9789	51465	1
9789	7326	1
9789	7704	1
9789	1718	1
9789	567	1
9789	9967	1
9789	6748	1
9789	10431	1
9789	23471	1
9789	7184	1
9789	6745	1
9789	445815	1
9789	378	1
9789	375	1
9789	6400	1
9789	81567	1
9789	1509	1
9789	60481	1
9789	9695	1
9789	4189	1
9789	1665	1
9789	11258	1
9789	10263	1
9789	79647	1
9789	51187	1
9789	658	1
9789	813	1
9789	7905	1
9789	9550	1
9789	3936	1
9789	3998	1
9789	64087	1
9789	3703	1
9789	4247	1
9789	5034	1
9789	10611	1
9789	10455	1
9789	8301	1
9789	2194	1
9789	64834	1
9789	1603	1
9789	367	1
9789	3309	1
9789	2878	1
9789	2805	1
9789	30001	1
9789	2746	1
9789	580	-1
9789	784	-1
9789	440	-1
9789	1024	-1
9789	6637	-1
9789	7507	-1
6652	5687	1
6652	51128	1
6652	388	1
6652	5909	1
6652	533	1
6652	7494	1
6652	11059	1
6652	7358	1
6652	1718	1
6652	6880	1
6652	7163	1
6652	2181	1
6652	29028	1
6652	11057	1
6652	5276	1
6652	11001	1
6652	1452	1
6652	10063	1
6652	57472	1
6652	1528	1
6652	60481	1
6652	25874	1
6652	658	1
6652	563	1
6652	891	1
6652	7905	1
6652	3880	1
6652	3998	1
6652	64087	1
6652	3875	1
6652	51133	1
6652	10455	1
6652	23327	1
6652	2194	1
6652	780	1
6652	367	1
6652	3099	1
6652	5825	1
6652	3156	1
6652	9455	1
6652	2936	1
6652	2013	1
6652	5349	1
6652	2746	1
6652	51703	-1
6652	81035	-1
6652	1024	-1
6652	1191	-1
6652	3202	-1
6652	3486	-1
6652	3569	-1
6652	894	-1
6652	6376	-1
6652	4023	-1
6652	4052	-1
6652	4851	-1
6652	5066	-1
6652	29940	-1
6652	7077	-1
6652	3133	-1
6652	11184	-1
10302	9197	1
10302	5687	1
10302	5686	1
10302	5500	1
10302	51128	1
10302	6197	1
10302	9978	1
10302	55255	1
10302	9218	1
10302	65986	1
10302	5264	1
10302	6921	1
10302	6908	1
10302	6880	1
10302	6782	1
10302	10190	1
10302	23071	1
10302	7291	1
10302	10393	1
10302	262	1
10302	10094	1
10302	400	1
10302	5800	1
10302	4306	1
10302	1491	1
10302	9377	1
10302	10063	1
10302	8533	1
10302	1163	1
10302	9521	1
10302	746	1
10302	891	1
10302	3422	1
10302	5597	1
10302	4147	1
10302	55003	1
10302	8554	1
10302	9818	1
10302	10198	1
10302	9553	1
10302	10797	1
10302	51478	1
10302	8756	1
10302	3094	1
10302	51026	1
10302	3992	1
10302	51022	1
10302	3385	1
10302	682	-1
10302	64853	-1
10302	176	-1
10302	1487	-1
10302	1499	-1
10302	1500	-1
10302	1523	-1
10302	901	-1
10302	2355	-1
10302	2896	-1
10302	3398	-1
10302	3486	-1
10302	1050	-1
10302	6575	-1
10302	2030	-1
10302	6385	-1
10302	5899	-1
10302	23099	-1
10302	10628	-1
10302	7040	-1
10302	7090	-1
10302	2737	-1
10302	7976	-1
10302	2512	-1
10302	2319	-1
10302	3799	-1
10302	5127	-1
10302	4790	-1
10302	4784	-1
10302	8720	-1
10302	4609	-1
6616	5909	1
6616	11057	1
6616	5276	1
6616	11258	1
6616	51187	1
6616	85476	1
6616	57007	-1
6616	2355	-1
6616	1942	-1
6616	5468	-1
6616	4023	-1
6616	4851	-1
6616	5066	-1
6616	29940	-1
6616	6637	-1
6611	10237	1
6611	9197	1
6611	5687	1
6611	5686	1
6611	10549	1
6611	9978	1
6611	11059	1
6611	55255	1
6611	9218	1
6611	79693	1
6611	65986	1
6611	5264	1
6611	64763	1
6611	55905	1
6611	6921	1
6611	6908	1
6611	6880	1
6611	27347	1
6611	10190	1
6611	7291	1
6611	7163	1
6611	10393	1
6611	262	1
6611	8754	1
6611	29028	1
6611	10094	1
6611	384	1
6611	5931	1
6611	9738	1
6611	10063	1
6611	57472	1
6611	1163	1
6611	9521	1
6611	51142	1
6611	746	1
6611	891	1
6611	3422	1
6611	3978	1
6611	3781	1
6611	51133	1
6611	55003	1
6611	10797	1
6611	10397	1
6611	5825	1
6611	23593	1
6611	3156	1
6611	2013	1
6611	2653	1
6611	51022	1
6611	682	-1
6611	1487	-1
6611	1499	-1
6611	1500	-1
6611	843	-1
6611	842	-1
6611	1191	-1
6611	51205	-1
6611	2896	-1
6611	3398	-1
6611	3486	-1
6611	1958	-1
6611	1050	-1
6611	2030	-1
6611	5520	-1
6611	5899	-1
6611	79776	-1
6611	10628	-1
6611	7040	-1
6611	2319	-1
6611	4790	-1
6508	8241	1
6508	23174	1
6508	7113	1
6508	11047	1
6508	351	1
6508	4828	1
6508	6715	1
6508	51142	1
6508	3978	1
6508	10397	1
6508	3141	1
6508	6424	-1
6508	27244	-1
6508	29940	-1
6508	6609	-1
6508	79776	-1
6508	10628	-1
54407	7494	1
54407	11059	1
54407	7385	1
54407	7358	1
54407	7326	1
54407	7704	1
54407	6591	1
54407	567	1
54407	10431	1
54407	23471	1
54407	7163	1
54407	493	1
54407	445815	1
54407	87	1
54407	29028	1
54407	375	1
54407	6400	1
54407	6720	1
54407	1452	1
54407	1665	1
54407	81563	1
54407	51187	1
54407	694	1
54407	813	1
54407	7905	1
54407	9550	1
54407	3856	1
54407	3936	1
54407	64087	1
54407	221037	1
54407	51133	1
54407	9314	1
54407	5034	1
54407	8682	1
54407	8301	1
54407	4430	1
54407	2194	1
54407	64834	1
54407	367	1
54407	2353	1
54407	2878	1
54407	2135	1
54407	2746	1
54407	64083	1
54407	6637	-1
54407	7507	-1
54407	9141	-1
54407	4784	-1
10237	58477	1
10237	5714	1
10237	5687	1
10237	5686	1
10237	10549	1
10237	8493	1
10237	533	1
10237	79693	1
10237	65986	1
10237	55905	1
10237	6921	1
10237	23471	1
10237	7163	1
10237	10393	1
10237	8165	1
10237	11047	1
10237	29028	1
10237	7873	1
10237	10513	1
10237	6185	1
10237	10063	1
10237	50813	1
10237	9695	1
10237	51142	1
10237	1019	1
10237	990	1
10237	891	1
10237	3422	1
10237	3781	1
10237	58488	1
10237	10397	1
10237	2731	1
10237	1384	-1
10237	1499	-1
10237	3983	-1
10237	3202	-1
10237	1958	-1
10237	1942	-1
10237	5066	-1
10237	8991	-1
10237	27244	-1
10237	6038	-1
10237	79776	-1
10237	10628	-1
10237	9766	-1
9197	58477	1
9197	5687	1
9197	5686	1
9197	10549	1
9197	5500	1
9197	51128	1
9197	9978	1
9197	9218	1
9197	51465	1
9197	65986	1
9197	55905	1
9197	6675	1
9197	6921	1
9197	6782	1
9197	6748	1
9197	51014	1
9197	10190	1
9197	7163	1
9197	6745	1
9197	10393	1
9197	262	1
9197	10096	1
9197	400	1
9197	23461	1
9197	6185	1
9197	6184	1
9197	5800	1
9197	6715	1
9197	64764	1
9197	9377	1
9197	10063	1
9197	8533	1
9197	5611	1
9197	4189	1
9197	1652	1
9197	746	1
9197	55741	1
9197	3422	1
9197	5597	1
9197	54793	1
9197	4289	1
9197	55003	1
9197	9601	1
9197	5238	1
9197	10797	1
9197	3157	1
9197	51026	1
9197	51303	1
9197	51022	1
9197	64083	1
9197	3385	1
9197	1499	-1
9197	1523	-1
9197	3486	-1
9197	5520	-1
9197	23099	-1
9197	10628	-1
9197	2737	-1
9197	8720	-1
58477	5687	1
58477	5686	1
58477	10549	1
58477	5479	1
58477	51290	1
58477	533	1
58477	4953	1
58477	6921	1
58477	6782	1
58477	6748	1
58477	23071	1
58477	23471	1
58477	7184	1
58477	6745	1
58477	262	1
58477	11047	1
58477	10094	1
58477	7873	1
58477	400	1
58477	11057	1
58477	6185	1
58477	6184	1
58477	6715	1
58477	10063	1
58477	5611	1
58477	4189	1
58477	1652	1
58477	55741	1
58477	811	1
58477	11014	1
58477	4247	1
58477	5034	1
58477	9601	1
58477	10954	1
58477	10797	1
58477	3309	1
58477	51026	1
58477	51303	1
58477	2653	1
58477	51022	1
58477	3385	1
58477	1500	-1
58477	81035	-1
58477	901	-1
58477	27244	-1
58477	5520	-1
58477	56995	-1
58477	2737	-1
58477	9766	-1
58477	9926	-1
11099	664	1
11099	64853	-1
11099	2512	-1
11099	4192	-1
5714	5479	1
5714	5834	1
5714	533	1
5714	7422	1
5714	1718	1
5714	9967	1
5714	10431	1
5714	23471	1
5714	7163	1
5714	8165	1
5714	11047	1
5714	1175	1
5714	29028	1
5714	375	1
5714	1509	1
5714	1452	1
5714	1665	1
5714	1652	1
5714	11258	1
5714	51142	1
5714	1019	1
5714	79647	1
5714	51187	1
5714	25874	1
5714	658	1
5714	891	1
5714	10645	1
5714	813	1
5714	9550	1
5714	3880	1
5714	3856	1
5714	3936	1
5714	3998	1
5714	64087	1
5714	5034	1
5714	58488	1
5714	10611	1
5714	10455	1
5714	2194	1
5714	64834	1
5714	780	1
5714	1603	1
5714	595	1
5714	2805	1
5714	2653	1
5714	9518	1
5714	2746	1
5714	55	-1
5714	23243	-1
5714	1024	-1
5714	3202	-1
5714	894	-1
5714	27244	-1
5714	5587	-1
5714	29940	-1
5714	2059	-1
5714	9766	-1
5714	9926	-1
5687	5686	1
5687	8493	1
5687	5373	1
5687	51290	1
5687	51128	1
5687	533	1
5687	11059	1
5687	79693	1
5687	65986	1
5687	55905	1
5687	6921	1
5687	6880	1
5687	6782	1
5687	10190	1
5687	7163	1
5687	10393	1
5687	11047	1
5687	29028	1
5687	10094	1
5687	400	1
5687	10513	1
5687	11057	1
5687	6185	1
5687	5931	1
5687	9738	1
5687	10063	1
5687	9521	1
5687	10059	1
5687	51142	1
5687	746	1
5687	25874	1
5687	990	1
5687	891	1
5687	3422	1
5687	23484	1
5687	64087	1
5687	3875	1
5687	4247	1
5687	9818	1
5687	10198	1
5687	10797	1
5687	10397	1
5687	4792	1
5687	1603	1
5687	3099	1
5687	3156	1
5687	51026	1
5687	30001	1
5687	176	-1
5687	1499	-1
5687	1500	-1
5687	51205	-1
5687	38	-1
5687	3983	-1
5687	1958	-1
5687	6376	-1
5687	27244	-1
5687	23446	-1
5687	10628	-1
5687	2737	-1
5687	9766	-1
5686	8493	1
5686	51128	1
5686	9978	1
5686	5371	1
5686	533	1
5686	4953	1
5686	55905	1
5686	6921	1
5686	23216	1
5686	6880	1
5686	10431	1
5686	27095	1
5686	6745	1
5686	10393	1
5686	262	1
5686	11047	1
5686	29028	1
5686	7873	1
5686	400	1
5686	10513	1
5686	6184	1
5686	5800	1
5686	10063	1
5686	8533	1
5686	9521	1
5686	51142	1
5686	10263	1
5686	746	1
5686	25874	1
5686	990	1
5686	891	1
5686	3422	1
5686	5597	1
5686	55003	1
5686	58488	1
5686	9601	1
5686	9553	1
5686	1603	1
5686	3156	1
5686	51026	1
5686	176	-1
5686	1290	-1
5686	3486	-1
5686	1958	-1
5686	7832	-1
5686	27244	-1
5686	5813	-1
5686	79776	-1
5686	10628	-1
5686	56995	-1
5686	2737	-1
5686	2335	-1
10549	8493	1
10549	5479	1
10549	51290	1
10549	6303	1
10549	9978	1
10549	51465	1
10549	6675	1
10549	6921	1
10549	6782	1
10549	6748	1
10549	10190	1
10549	23071	1
10549	7291	1
10549	23471	1
10549	7184	1
10549	25816	1
10549	6745	1
10549	262	1
10549	10096	1
10549	10095	1
10549	7873	1
10549	10257	1
10549	6185	1
10549	6184	1
10549	81567	1
10549	6715	1
10549	10063	1
10549	1163	1
10549	9521	1
10549	4189	1
10549	1652	1
10549	1019	1
10549	746	1
10549	55741	1
10549	811	1
10549	3422	1
10549	4094	1
10549	11015	1
10549	4247	1
10549	5005	1
10549	9601	1
10549	10954	1
10549	9553	1
10549	9219	1
10549	10797	1
10549	10397	1
10549	51026	1
10549	3992	1
10549	51303	1
10549	2653	1
10549	51022	1
10549	3385	1
10549	1384	-1
10549	1487	-1
10549	1500	-1
10549	81035	-1
10549	842	-1
10549	901	-1
10549	8991	-1
[truncated: 154,983 more rows]
