# Supplementary material for: DART: Denoising Algorithm based on Relevance network Topology improves molecular pathway activity inference
Source: BMC Bioinformatics. 2011 Oct 19;12:403. doi: 10.1186/1471-2105-12-403 (PMC3228554; doi:10.1186/1471-2105-12-403)
Supplement: Additional file 2 — DART modules for Netpath pathways in ER- breast cancer. Tables listing the pruned, consistent, maximally connected networks inferred from the application of DART to the transcriptional up and downregulated modules from Netpath in the ER- subset of the Wang data set. [file 1471-2105-12-403-S2.TXT]

Pathway: a6b4
NCBI ID1	NCBI ID2	directionality of correlation
3112	7077	1
3112	5168	1
3112	717	1
3112	1606	1
3112	4170	1
3112	991	1
3112	3569	1
3112	4437	-1
5531	9053	1
5531	10654	1
5531	5905	1
5531	1889	1
5531	1856	1
5531	7791	1
5531	977	1
5531	6144	-1
9053	595	1
9053	10654	1
9053	5905	1
9053	977	1
9053	4478	-1
9053	6144	-1
3860	3963	1
7077	5168	1
7077	1026	1
7077	3963	1
7077	717	1
7077	991	1
7077	3569	1
7077	4437	-1
5155	5164	1
5155	1026	1
595	5164	1
595	1889	1
595	977	1
595	4478	-1
5168	717	1
5168	7791	1
5168	1606	1
5168	3569	1
5168	4437	-1
5164	1889	1
5164	977	1
5164	4478	-1
10654	5905	1
10654	1856	1
10654	7791	1
10654	977	1
10654	4478	-1
1026	3569	1
3963	4437	-1
717	5905	1
717	1856	1
717	7791	1
717	1606	1
5905	1889	1
5905	7791	1
5905	977	1
5905	1606	1
5905	991	1
5905	6144	-1
5905	6143	-1
1889	7791	1
1889	977	1
1889	6144	-1
1856	1606	1
7791	977	1
7791	1606	1
4170	3569	1
991	4437	-1
991	6144	-1
3569	4437	-1
Pathway: AR
NCBI ID1	NCBI ID2	directionality of correlation
23678	22937	1
23678	9789	1
23678	6652	1
23678	54407	1
23678	5714	1
23678	388	1
23678	533	1
23678	7494	1
23678	11059	1
23678	7385	1
23678	7358	1
23678	7326	1
23678	7704	1
23678	1718	1
23678	7320	1
23678	6880	1
23678	10431	1
23678	51014	1
23678	23471	1
23678	7163	1
23678	8165	1
23678	1175	1
23678	29028	1
23678	375	1
23678	5304	1
23678	6400	1
23678	11001	1
23678	1452	1
23678	1362	1
23678	1528	1
23678	60481	1
23678	1960	1
23678	1665	1
23678	11258	1
23678	81563	1
23678	79647	1
23678	51187	1
23678	25874	1
23678	658	1
23678	563	1
23678	7905	1
23678	9550	1
23678	3880	1
23678	3856	1
23678	3998	1
23678	9209	1
23678	64087	1
23678	3875	1
23678	221037	1
23678	51133	1
23678	5034	1
23678	10611	1
23678	10455	1
23678	9	1
23678	23327	1
23678	5366	1
23678	51176	1
23678	2194	1
23678	64834	1
23678	780	1
23678	1603	1
23678	595	1
23678	367	1
23678	3309	1
23678	5825	1
23678	3005	1
23678	25994	1
23678	3156	1
23678	9455	1
23678	2013	1
23678	2746	1
23678	55	-1
23678	440	-1
23678	23250	-1
23678	1644	-1
23678	1024	-1
23678	3569	-1
23678	6376	-1
23678	4052	-1
23678	4851	-1
23678	29940	-1
23678	6637	-1
23678	7077	-1
23678	2887	-1
23678	9141	-1
23678	11184	-1
11231	83443	1
11231	1836	1
11231	9197	1
11231	5500	1
11231	6282	1
11231	5867	1
11231	5834	1
11231	7414	1
11231	51465	1
11231	7326	1
11231	7422	1
11231	6675	1
11231	6745	1
11231	262	1
11231	10096	1
11231	476	1
11231	375	1
11231	372	1
11231	6185	1
11231	81567	1
11231	6783	1
11231	6557	1
11231	64764	1
11231	5611	1
11231	1652	1
11231	664	1
11231	2683	1
11231	811	1
11231	3422	1
11231	5597	1
11231	3703	1
11231	221037	1
11231	11014	1
11231	10954	1
11231	5238	1
11231	10797	1
11231	2224	1
11231	3309	1
11231	2982	1
11231	23593	1
11231	3157	1
11231	51026	1
11231	51022	1
11231	64083	1
11231	150684	-1
11231	81035	-1
11231	38	-1
11231	5164	-1
11231	7507	-1
11231	6642	-1
11231	2026	-1
11231	8925	-1
11231	2737	-1
11231	987	-1
9037	6414	1
9037	54407	1
9037	5480	1
9037	8611	1
9037	51290	1
9037	6233	1
9037	388	1
9037	7494	1
9037	6591	1
9037	8417	1
9037	56172	1
9037	445815	1
9037	9590	1
9037	87	1
9037	347	1
9037	861	1
9037	5730	1
9037	5304	1
9037	11343	1
9037	3491	1
9037	1960	1
9037	9695	1
9037	1846	1
9037	51170	1
9037	51187	1
9037	8555	1
9037	966	1
9037	3910	1
9037	3915	1
9037	4094	1
9037	10788	1
9037	3685	1
9037	221037	1
9037	8682	1
9037	10455	1
9037	9	1
9037	57502	1
9037	1603	1
9037	2353	1
9037	10468	1
9037	3479	1
9037	2982	1
9037	25994	1
9037	580	-1
9037	9824	-1
9037	440	-1
9037	6637	-1
9037	8266	-1
9037	57211	-1
9037	5127	-1
9037	9141	-1
6414	25803	1
6414	9789	1
6414	5480	1
6414	8611	1
6414	6303	1
6414	51128	1
6414	6233	1
6414	388	1
6414	7494	1
6414	11059	1
6414	7358	1
6414	7704	1
6414	1718	1
6414	567	1
6414	7320	1
6414	29087	1
6414	6880	1
6414	8417	1
6414	27347	1
6414	8848	1
6414	25816	1
6414	56172	1
6414	445815	1
6414	9590	1
6414	9510	1
6414	347	1
6414	115201	1
6414	427	1
6414	10094	1
6414	400	1
6414	23461	1
6414	5730	1
6414	5304	1
6414	4306	1
6414	11343	1
6414	6400	1
6414	81567	1
6414	11001	1
6414	1528	1
6414	3491	1
6414	1622	1
6414	60481	1
6414	1960	1
6414	9695	1
6414	1846	1
6414	4189	1
6414	51170	1
6414	81563	1
6414	51187	1
6414	694	1
6414	563	1
6414	8555	1
6414	7905	1
6414	4094	1
6414	4147	1
6414	64087	1
6414	3554	1
6414	8821	1
6414	10788	1
6414	3685	1
6414	221037	1
6414	9314	1
6414	10455	1
6414	8554	1
6414	9	1
6414	57502	1
6414	51176	1
6414	1950	1
6414	1603	1
6414	1027	1
6414	367	1
6414	2353	1
6414	10468	1
6414	3479	1
6414	2878	1
6414	10912	1
6414	5825	1
6414	25994	1
6414	3248	1
6414	51303	1
6414	2690	1
6414	2746	1
6414	3385	1
6414	8853	-1
6414	580	-1
6414	682	-1
6414	784	-1
6414	176	-1
6414	9824	-1
6414	440	-1
6414	23250	-1
6414	1024	-1
6414	2355	-1
6414	6696	-1
6414	4052	-1
6414	4851	-1
6414	6575	-1
6414	58473	-1
6414	8266	-1
6414	7077	-1
6414	2026	-1
6414	3799	-1
6414	5033	-1
6414	5127	-1
6414	9141	-1
6414	4784	-1
6414	4609	-1
6414	10276	-1
27230	10952	1
27230	9871	1
27230	10802	1
27230	6728	1
27230	10638	1
27230	60559	1
27230	9789	1
27230	6652	1
27230	9197	1
27230	58477	1
27230	5687	1
27230	5500	1
27230	51290	1
27230	51128	1
27230	55312	1
27230	9978	1
27230	7385	1
27230	7358	1
27230	51569	1
27230	51465	1
27230	7326	1
27230	1718	1
27230	7320	1
27230	6675	1
27230	27347	1
27230	6782	1
27230	51014	1
27230	10190	1
27230	8848	1
27230	7184	1
27230	6745	1
27230	10393	1
27230	2181	1
27230	427	1
27230	400	1
27230	384	1
27230	378	1
27230	11057	1
27230	6184	1
27230	5931	1
27230	5800	1
27230	5304	1
27230	6400	1
27230	11001	1
27230	1491	1
27230	1452	1
27230	9738	1
27230	10063	1
27230	1528	1
27230	1622	1
27230	60481	1
27230	5611	1
27230	4189	1
27230	746	1
27230	664	1
27230	563	1
27230	8555	1
27230	7905	1
27230	64087	1
27230	10788	1
27230	51133	1
27230	54793	1
27230	4247	1
27230	10455	1
27230	5238	1
27230	8554	1
27230	9818	1
27230	9	1
27230	1603	1
27230	1027	1
27230	5825	1
27230	8916	1
27230	25994	1
27230	51026	1
27230	51303	1
27230	25805	-1
27230	682	-1
27230	176	-1
27230	1523	-1
27230	81035	-1
27230	1290	-1
27230	2355	-1
27230	2896	-1
27230	3486	-1
27230	6482	-1
27230	4052	-1
27230	4851	-1
27230	8878	-1
27230	7040	-1
27230	7077	-1
27230	3133	-1
27230	2737	-1
27230	2512	-1
27230	2335	-1
27230	2319	-1
27230	4192	-1
27230	4609	-1
83443	23480	1
83443	6396	1
83443	6472	1
83443	1836	1
83443	6611	1
83443	9197	1
83443	58477	1
83443	5714	1
83443	5686	1
83443	10549	1
83443	51290	1
83443	6197	1
83443	6233	1
83443	9978	1
83443	5867	1
83443	5371	1
83443	51465	1
83443	4953	1
83443	6921	1
83443	6908	1
83443	23216	1
83443	6782	1
83443	23471	1
83443	6745	1
83443	262	1
83443	220	1
83443	445815	1
83443	11047	1
83443	39	1
83443	476	1
83443	29028	1
83443	7873	1
83443	6184	1
83443	4828	1
83443	81567	1
83443	64764	1
83443	8533	1
83443	1163	1
83443	9521	1
83443	1652	1
83443	1019	1
83443	891	1
83443	55122	1
83443	55003	1
83443	58488	1
83443	5238	1
83443	9553	1
83443	10797	1
83443	10397	1
83443	2224	1
83443	23593	1
83443	51026	1
83443	2653	1
83443	490	-1
83443	55450	-1
83443	1384	-1
83443	1487	-1
83443	1500	-1
83443	842	-1
83443	901	-1
83443	51205	-1
83443	7832	-1
83443	54861	-1
83443	8991	-1
83443	6385	-1
83443	5813	-1
83443	6038	-1
83443	10628	-1
83443	23635	-1
83443	6812	-1
83443	7090	-1
83443	8925	-1
83443	2737	-1
83443	4925	-1
83443	987	-1
23480	10952	1
23480	10802	1
23480	6396	1
23480	6307	1
23480	6472	1
23480	6728	1
23480	60559	1
23480	10302	1
23480	6611	1
23480	10237	1
23480	9197	1
23480	58477	1
23480	5714	1
23480	5687	1
23480	5686	1
23480	10549	1
23480	5373	1
23480	51290	1
23480	6233	1
23480	9978	1
23480	55255	1
23480	65986	1
23480	55905	1
23480	6921	1
23480	6908	1
23480	23216	1
23480	6782	1
23480	6745	1
23480	10393	1
23480	262	1
23480	11047	1
23480	8754	1
23480	39	1
23480	10094	1
23480	10095	1
23480	7873	1
23480	400	1
23480	372	1
23480	6185	1
23480	6184	1
23480	5800	1
23480	4828	1
23480	6715	1
23480	10063	1
23480	8533	1
23480	1163	1
23480	9521	1
23480	10059	1
23480	5611	1
23480	4189	1
23480	1652	1
23480	51142	1
23480	746	1
23480	664	1
23480	891	1
23480	55122	1
23480	3422	1
23480	5597	1
23480	3817	1
23480	54793	1
23480	11014	1
23480	4289	1
23480	55003	1
23480	9601	1
23480	10954	1
23480	5238	1
23480	9818	1
23480	9553	1
23480	10797	1
23480	10397	1
23480	1603	1
23480	2224	1
23480	3099	1
23480	23593	1
23480	3156	1
23480	51026	1
23480	30001	1
23480	51303	1
23480	2653	1
23480	51022	1
23480	682	-1
23480	64853	-1
23480	1487	-1
23480	1499	-1
23480	1500	-1
23480	842	-1
23480	901	-1
23480	1191	-1
23480	1958	-1
23480	7832	-1
23480	54861	-1
23480	8991	-1
23480	27244	-1
23480	5813	-1
23480	7403	-1
23480	79776	-1
23480	10628	-1
23480	7040	-1
23480	2737	-1
23480	7976	-1
23480	2319	-1
23480	4790	-1
10952	10802	1
10952	6307	1
10952	6472	1
10952	6581	1
10952	6728	1
10952	10638	1
10952	60559	1
10952	10302	1
10952	6611	1
10952	9197	1
10952	5687	1
10952	10549	1
10952	5500	1
10952	5480	1
10952	6303	1
10952	51128	1
10952	6197	1
10952	6233	1
10952	55312	1
10952	9978	1
10952	5873	1
10952	55255	1
10952	7454	1
10952	9218	1
10952	51569	1
10952	51465	1
10952	6446	1
10952	6921	1
10952	27347	1
10952	6782	1
10952	10190	1
10952	23071	1
10952	7291	1
10952	25816	1
10952	6745	1
10952	10393	1
10952	9590	1
10952	10096	1
10952	10094	1
10952	10095	1
10952	400	1
10952	372	1
10952	10257	1
10952	5800	1
10952	9172	1
10952	81567	1
10952	6715	1
10952	9377	1
10952	10063	1
10952	8533	1
10952	5611	1
10952	4189	1
10952	51170	1
10952	746	1
10952	8555	1
10952	55122	1
10952	3422	1
10952	4094	1
10952	5597	1
10952	4147	1
10952	3817	1
10952	10788	1
10952	10627	1
10952	5005	1
10952	55003	1
10952	9818	1
10952	10797	1
10952	4792	1
10952	57502	1
10952	3479	1
10952	51478	1
10952	10912	1
10952	2961	1
10952	51026	1
10952	51303	1
10952	51022	1
10952	3385	1
10952	682	-1
10952	64853	-1
10952	176	-1
10952	1487	-1
10952	1499	-1
10952	1523	-1
10952	842	-1
10952	901	-1
10952	2896	-1
10952	5173	-1
10952	6575	-1
10952	2030	-1
10952	6604	-1
10952	6385	-1
10952	58473	-1
10952	5520	-1
10952	5899	-1
10952	56995	-1
10952	8878	-1
10952	7040	-1
10952	7090	-1
10952	2737	-1
10952	2624	-1
10952	7976	-1
10952	2319	-1
10952	3799	-1
10952	4950	-1
10952	5127	-1
10952	4790	-1
10952	4784	-1
10952	8720	-1
10952	4609	-1
10952	10276	-1
9871	10802	1
9871	6307	1
9871	60559	1
9871	9197	1
9871	5687	1
9871	5373	1
9871	51128	1
9871	5834	1
9871	7358	1
9871	51569	1
9871	23174	1
9871	6782	1
9871	51014	1
9871	10096	1
9871	347	1
9871	400	1
9871	378	1
9871	372	1
9871	10513	1
9871	10257	1
9871	6185	1
9871	5304	1
9871	6400	1
9871	4117	1
9871	1362	1
9871	5611	1
9871	4189	1
9871	51170	1
9871	10263	1
9871	746	1
9871	7905	1
9871	9550	1
9871	10788	1
9871	3703	1
9871	54793	1
9871	11014	1
9871	11015	1
9871	4247	1
9871	5034	1
9871	11252	1
9871	10455	1
9871	5238	1
9871	8554	1
9871	9818	1
9871	4430	1
9871	1950	1
9871	1603	1
9871	367	1
9871	3309	1
9871	3156	1
9871	2936	1
9871	51026	1
9871	30001	1
9871	51303	1
9871	580	-1
9871	176	-1
9871	842	-1
9871	1271	-1
9871	8266	-1
9871	2737	-1
9871	9141	-1
9871	4609	-1
10802	6396	1
10802	6307	1
10802	6472	1
10802	6728	1
10802	60559	1
10802	10302	1
10802	9197	1
10802	11099	1
10802	5687	1
10802	5686	1
10802	10549	1
10802	5500	1
10802	5480	1
10802	5373	1
10802	51290	1
10802	51128	1
10802	55312	1
10802	5873	1
10802	55255	1
10802	51465	1
10802	55905	1
10802	6675	1
10802	6782	1
10802	51014	1
10802	10190	1
10802	23071	1
10802	25816	1
10802	6745	1
10802	10393	1
10802	220	1
10802	8754	1
10802	10096	1
10802	115201	1
10802	10094	1
10802	7873	1
10802	400	1
10802	372	1
10802	10257	1
10802	6184	1
10802	5800	1
10802	6400	1
10802	81567	1
10802	9377	1
10802	10063	1
10802	1622	1
10802	9521	1
10802	10059	1
10802	5611	1
10802	4189	1
10802	746	1
10802	664	1
10802	891	1
10802	7905	1
10802	3422	1
10802	23484	1
10802	4094	1
10802	5597	1
10802	10788	1
10802	3685	1
10802	54793	1
10802	11014	1
10802	11015	1
10802	4247	1
10802	4289	1
10802	55003	1
10802	9601	1
10802	10954	1
10802	5238	1
10802	9818	1
10802	10797	1
10802	19	1
10802	3156	1
10802	3157	1
10802	51026	1
10802	30001	1
10802	51303	1
10802	51022	1
10802	64083	1
10802	3385	1
10802	682	-1
10802	176	-1
10802	1487	-1
10802	842	-1
10802	6604	-1
10802	10628	-1
10802	56995	-1
10802	2737	-1
10802	4609	-1
6396	6472	1
6396	10237	1
6396	58477	1
6396	5714	1
6396	5686	1
6396	10549	1
6396	5479	1
6396	5373	1
6396	9978	1
6396	8241	1
6396	5873	1
6396	5834	1
6396	5371	1
6396	7454	1
6396	7422	1
6396	4953	1
6396	55905	1
6396	23216	1
6396	6748	1
6396	7184	1
6396	56937	1
6396	6745	1
6396	262	1
6396	8165	1
6396	11047	1
6396	87	1
6396	39	1
6396	1175	1
6396	467	1
6396	10095	1
6396	7873	1
6396	372	1
6396	6185	1
6396	6184	1
6396	4828	1
6396	81567	1
6396	6721	1
6396	6715	1
6396	6615	1
6396	64764	1
6396	8533	1
6396	1163	1
6396	1622	1
6396	10059	1
6396	5611	1
6396	1652	1
6396	51142	1
6396	1019	1
6396	990	1
6396	891	1
6396	813	1
6396	811	1
6396	3422	1
6396	3978	1
6396	11014	1
6396	11015	1
6396	5034	1
6396	55003	1
6396	9601	1
6396	10954	1
6396	5238	1
6396	9019	1
6396	10797	1
6396	10397	1
6396	64834	1
6396	2224	1
6396	2731	1
6396	23593	1
6396	3141	1
6396	2805	1
6396	51026	1
6396	3992	1
6396	51303	1
6396	51022	1
6396	490	-1
6396	55450	-1
6396	1384	-1
6396	1500	-1
6396	842	-1
6396	901	-1
6396	57007	-1
6396	1958	-1
6396	7832	-1
6396	54861	-1
6396	8991	-1
6396	5274	-1
6396	27244	-1
6396	6558	-1
6396	6385	-1
6396	5520	-1
6396	5813	-1
6396	5899	-1
6396	6038	-1
6396	7403	-1
6396	7507	-1
6396	7982	-1
6396	6812	-1
6396	2737	-1
6396	2059	-1
6396	9926	-1
6396	987	-1
6386	6581	1
6386	10549	1
6386	64425	1
6386	5500	1
6386	5480	1
6386	8611	1
6386	6303	1
6386	6282	1
6386	6197	1
6386	5873	1
6386	5371	1
6386	7454	1
6386	51465	1
6386	6591	1
6386	6446	1
6386	567	1
6386	8417	1
6386	23071	1
6386	7291	1
6386	23471	1
6386	25816	1
6386	6745	1
6386	56172	1
6386	262	1
6386	220	1
6386	445815	1
6386	9590	1
6386	9510	1
6386	8754	1
6386	10096	1
6386	87	1
6386	307	1
6386	115201	1
6386	467	1
6386	10095	1
6386	351	1
6386	10257	1
6386	5800	1
6386	5730	1
6386	4828	1
6386	81567	1
6386	6715	1
6386	6615	1
6386	64764	1
6386	3491	1
6386	51170	1
6386	8560	1
6386	694	1
6386	8555	1
6386	966	1
6386	813	1
6386	811	1
6386	3915	1
6386	3936	1
6386	4094	1
6386	5597	1
6386	4147	1
6386	10461	1
6386	3554	1
6386	3685	1
6386	9314	1
6386	5005	1
6386	55003	1
6386	8682	1
6386	8301	1
6386	10797	1
6386	10397	1
6386	57502	1
6386	4864	1
6386	896	1
6386	773	1
6386	3479	1
6386	3294	1
6386	2878	1
6386	19	1
6386	2961	1
6386	2982	1
6386	51026	1
6386	3992	1
6386	51303	1
6386	51022	1
6386	784	-1
6386	55450	-1
6386	1487	-1
6386	842	-1
6386	901	-1
6386	51205	-1
6386	1081	-1
6386	5164	-1
6386	9562	-1
6386	7832	-1
6386	8991	-1
6386	6385	-1
6386	5520	-1
6386	9649	-1
6386	6038	-1
6386	6609	-1
6386	7366	-1
6386	7507	-1
6386	56995	-1
6386	6642	-1
6386	23635	-1
6386	7982	-1
6386	7090	-1
6386	2737	-1
6386	2624	-1
6386	4925	-1
6386	4950	-1
6386	8503	-1
6386	987	-1
6386	8720	-1
22937	25803	1
22937	6652	1
22937	6616	1
22937	5797	1
22937	10497	1
22937	2289	1
22937	10188	1
22937	8165	1
22937	1175	1
22937	11016	1
22937	7873	1
22937	11343	1
22937	6720	1
22937	50813	1
22937	11258	1
22937	79169	1
22937	563	1
22937	10645	1
22937	64087	1
22937	3835	1
22937	3164	1
22937	2194	1
22937	780	1
22937	595	1
22937	367	1
22937	3293	1
22937	7841	1
22937	3005	1
22937	3141	1
22937	9455	1
22937	9518	1
22937	8853	-1
22937	23250	-1
22937	1290	-1
22937	1024	-1
22937	57007	-1
22937	3569	-1
22937	5468	-1
22937	6696	-1
22937	9562	-1
22937	5066	-1
22937	29940	-1
22937	6637	-1
22937	7077	-1
22937	5320	-1
22937	57211	-1
22937	2335	-1
22937	2059	-1
22937	9926	-1
22937	5033	-1
6307	6472	1
6307	25803	1
6307	60559	1
6307	10302	1
6307	6611	1
6307	10237	1
6307	9197	1
6307	5687	1
6307	10549	1
6307	5500	1
6307	5373	1
6307	6303	1
6307	51128	1
6307	55312	1
6307	9978	1
6307	55255	1
6307	9218	1
6307	7358	1
6307	51569	1
6307	79693	1
6307	65986	1
6307	5264	1
6307	1718	1
6307	6921	1
6307	6782	1
6307	10190	1
6307	7291	1
6307	25816	1
6307	10393	1
6307	8754	1
6307	10096	1
6307	2181	1
6307	39	1
6307	307	1
6307	10094	1
6307	400	1
6307	372	1
6307	6185	1
6307	5800	1
6307	6721	1
6307	6715	1
6307	6557	1
6307	1362	1
6307	10063	1
6307	1622	1
6307	4189	1
6307	746	1
6307	664	1
6307	990	1
6307	7905	1
6307	3422	1
6307	5597	1
6307	3875	1
6307	8821	1
6307	3781	1
6307	11014	1
6307	11015	1
6307	11252	1
6307	5238	1
6307	10797	1
6307	2224	1
6307	3099	1
6307	3156	1
6307	3157	1
6307	2936	1
6307	51026	1
6307	2013	1
6307	30001	1
6307	3992	1
6307	51022	1
6307	64853	-1
6307	176	-1
6307	1487	-1
6307	1499	-1
6307	842	-1
6307	2896	-1
6307	1050	-1
6307	4023	-1
6307	4851	-1
6307	7832	-1
6307	6604	-1
6307	5520	-1
6307	79776	-1
6307	10628	-1
6307	7040	-1
6307	3133	-1
6307	2737	-1
6307	5127	-1
6307	4790	-1
6307	4609	-1
6307	10276	-1
6472	60559	1
6472	6611	1
6472	6508	1
6472	10237	1
6472	9197	1
6472	58477	1
6472	5686	1
6472	10549	1
6472	64425	1
6472	5479	1
6472	5373	1
6472	51290	1
6472	6282	1
6472	8241	1
6472	5834	1
6472	5371	1
6472	7454	1
6472	79693	1
6472	65986	1
6472	6446	1
6472	4953	1
6472	64763	1
6472	55905	1
6472	6675	1
6472	6921	1
6472	23216	1
6472	6782	1
6472	6748	1
6472	23471	1
6472	7184	1
6472	6745	1
6472	262	1
6472	11047	1
6472	10096	1
6472	39	1
6472	476	1
6472	29028	1
6472	10095	1
6472	7873	1
6472	10257	1
6472	6185	1
6472	6184	1
6472	4828	1
6472	81567	1
6472	6783	1
6472	6715	1
6472	6615	1
6472	64764	1
6472	9377	1
6472	8533	1
6472	1163	1
6472	9521	1
6472	10059	1
6472	5611	1
6472	1652	1
6472	51142	1
6472	1019	1
6472	746	1
6472	664	1
6472	990	1
6472	891	1
6472	811	1
6472	55122	1
6472	3422	1
6472	3978	1
6472	5597	1
6472	3817	1
6472	3703	1
6472	11014	1
6472	4289	1
6472	5005	1
6472	55003	1
6472	9601	1
6472	10954	1
6472	5238	1
6472	9818	1
6472	10198	1
6472	9219	1
6472	10797	1
6472	10397	1
6472	773	1
6472	2224	1
6472	2731	1
6472	2982	1
6472	23593	1
6472	2805	1
6472	51026	1
6472	3992	1
6472	51303	1
6472	51022	1
6472	64853	-1
6472	55450	-1
6472	1500	-1
6472	81035	-1
6472	842	-1
6472	901	-1
6472	51205	-1
6472	38	-1
6472	1958	-1
6472	1942	-1
6472	5468	-1
6472	6424	-1
6472	7832	-1
6472	54861	-1
6472	8991	-1
6472	5274	-1
6472	27244	-1
6472	6558	-1
6472	2030	-1
6472	6385	-1
6472	5520	-1
6472	5813	-1
6472	5899	-1
6472	6038	-1
6472	6609	-1
6472	7403	-1
6472	7507	-1
6472	79776	-1
6472	10628	-1
6472	56995	-1
6472	6642	-1
6472	23635	-1
6472	6812	-1
6472	7090	-1
6472	2737	-1
6472	9766	-1
6472	9926	-1
6472	4925	-1
6472	4950	-1
6472	4790	-1
6472	987	-1
6472	8720	-1
6472	4325	-1
6581	8611	1
6581	6197	1
6581	7454	1
6581	6591	1
6581	6446	1
6581	4953	1
6581	23071	1
6581	7291	1
6581	7216	1
6581	25816	1
6581	10393	1
6581	445815	1
6581	9590	1
6581	9510	1
6581	10096	1
6581	10095	1
6581	10257	1
6581	23461	1
6581	5730	1
6581	81567	1
6581	3491	1
6581	4189	1
6581	746	1
6581	694	1
6581	8555	1
6581	4094	1
6581	4147	1
6581	3554	1
6581	9314	1
6581	896	1
6581	2353	1
6581	3479	1
6581	51303	1
6581	784	-1
6581	842	-1
6581	1942	-1
6581	8991	-1
6581	6575	-1
6581	58473	-1
6581	56995	-1
6581	2737	-1
6581	4950	-1
6581	5127	-1
1836	10638	1
1836	58477	1
1836	10549	1
1836	5500	1
1836	5867	1
1836	5834	1
1836	7414	1
1836	7422	1
1836	4953	1
1836	6675	1
1836	6782	1
1836	7184	1
1836	6745	1
1836	56172	1
1836	262	1
1836	87	1
1836	476	1
1836	351	1
1836	4828	1
1836	6715	1
1836	64764	1
1836	5611	1
1836	8555	1
1836	966	1
1836	813	1
1836	811	1
1836	3915	1
1836	3680	1
1836	3703	1
1836	54793	1
1836	11015	1
1836	11252	1
1836	55003	1
1836	10954	1
1836	10611	1
1836	9818	1
1836	9019	1
1836	10397	1
1836	5366	1
1836	23593	1
1836	51026	1
1836	2137	1
1836	2653	1
1836	217	-1
1836	55450	-1
1836	1384	-1
1836	842	-1
1836	901	-1
1836	8991	-1
1836	27244	-1
1836	7366	-1
1836	2737	-1
1836	2644	-1
1836	2624	-1
1836	2064	-1
1836	5029	-1
1836	8503	-1
1836	987	-1
1836	11184	-1
6728	10638	1
6728	60559	1
6728	6652	1
6728	10302	1
6728	9197	1
6728	5687	1
6728	5686	1
6728	5480	1
6728	5373	1
6728	51290	1
6728	51128	1
6728	55312	1
6728	55255	1
6728	64763	1
6728	7320	1
6728	6675	1
6728	6880	1
6728	27347	1
6728	6782	1
6728	51014	1
6728	23071	1
6728	10393	1
6728	115201	1
6728	10094	1
6728	7873	1
6728	400	1
6728	384	1
6728	372	1
6728	5800	1
6728	1452	1
6728	9377	1
6728	10063	1
6728	8533	1
6728	9521	1
6728	10059	1
6728	5611	1
6728	29798	1
6728	7905	1
6728	5597	1
6728	64087	1
6728	10788	1
6728	4289	1
6728	9601	1
6728	10954	1
6728	10455	1
6728	5238	1
6728	9818	1
6728	10797	1
6728	9	1
6728	4792	1
6728	51478	1
6728	10912	1
6728	3094	1
6728	3156	1
6728	51026	1
6728	51303	1
6728	51022	1
6728	3385	1
6728	682	-1
6728	64853	-1
6728	176	-1
6728	23250	-1
6728	1487	-1
6728	1499	-1
6728	1500	-1
6728	1523	-1
6728	2355	-1
6728	2896	-1
6728	3398	-1
6728	3486	-1
6728	6376	-1
6728	6482	-1
6728	4851	-1
6728	2030	-1
6728	6385	-1
6728	5899	-1
6728	56995	-1
6728	2026	-1
6728	2737	-1
6728	2319	-1
6728	5127	-1
6728	4790	-1
6728	8720	-1
6728	4192	-1
6728	4609	-1
6728	10276	-1
10638	5500	1
10638	5480	1
10638	6233	1
10638	55312	1
10638	5867	1
10638	9218	1
10638	7358	1
10638	51569	1
10638	7320	1
10638	6675	1
10638	27347	1
10638	6782	1
10638	51014	1
10638	10190	1
10638	8848	1
10638	56172	1
10638	9590	1
10638	2181	1
10638	427	1
10638	400	1
10638	384	1
10638	9738	1
10638	1528	1
10638	1622	1
10638	8560	1
10638	81563	1
10638	25874	1
10638	563	1
10638	29798	1
10638	8555	1
10638	7905	1
10638	3915	1
10638	5597	1
10638	4147	1
10638	10788	1
10638	3685	1
10638	221037	1
10638	51133	1
10638	9818	1
10638	9	1
10638	57502	1
10638	51478	1
10638	10912	1
10638	23593	1
10638	25994	1
10638	2150	1
10638	5349	1
10638	51022	1
10638	64083	1
10638	682	-1
10638	176	-1
10638	1523	-1
10638	2896	-1
10638	3486	-1
10638	1050	-1
10638	6482	-1
10638	4851	-1
10638	8878	-1
10638	7040	-1
10638	7077	-1
10638	2026	-1
10638	3133	-1
10638	2512	-1
10638	5127	-1
10638	4790	-1
10638	11184	-1
10638	8720	-1
10638	4192	-1
10638	4609	-1
25803	6652	1
25803	5687	1
25803	51128	1
25803	388	1
25803	5909	1
25803	7494	1
25803	11059	1
25803	10497	1
25803	7358	1
25803	7704	1
25803	1718	1
25803	7320	1
25803	6880	1
25803	27347	1
25803	51014	1
25803	8848	1
25803	7163	1
25803	2181	1
25803	347	1
25803	115201	1
25803	427	1
25803	10094	1
25803	400	1
25803	378	1
25803	10513	1
25803	11057	1
25803	5931	1
25803	5304	1
25803	11343	1
25803	6400	1
25803	6720	1
25803	11001	1
25803	4117	1
25803	1452	1
25803	1362	1
25803	9738	1
25803	10063	1
25803	50813	1
25803	57472	1
25803	1528	1
25803	60481	1
25803	1960	1
25803	9695	1
25803	1846	1
25803	1665	1
25803	81563	1
25803	25874	1
25803	658	1
25803	563	1
25803	29798	1
25803	7905	1
25803	9550	1
25803	3880	1
25803	3856	1
25803	64087	1
25803	3875	1
25803	8821	1
25803	10788	1
25803	3781	1
25803	51133	1
25803	3835	1
25803	10455	1
25803	9	1
25803	23327	1
25803	4824	1
25803	2194	1
25803	1950	1
25803	780	1
25803	1603	1
25803	1027	1
25803	595	1
25803	367	1
25803	51478	1
25803	10912	1
25803	5825	1
25803	3005	1
25803	3094	1
25803	3156	1
25803	9455	1
25803	2936	1
25803	2013	1
25803	5349	1
25803	9518	1
25803	2690	1
25803	2746	1
25803	51703	-1
25803	9824	-1
25803	440	-1
25803	23250	-1
25803	1024	-1
25803	2355	-1
25803	2896	-1
25803	3486	-1
25803	3569	-1
25803	894	-1
25803	6376	-1
25803	6696	-1
25803	6770	-1
25803	4023	-1
25803	4052	-1
25803	4851	-1
25803	5066	-1
25803	9182	-1
25803	58473	-1
25803	29940	-1
25803	6637	-1
25803	7077	-1
25803	5320	-1
25803	3133	-1
25803	2887	-1
25803	57211	-1
25803	9141	-1
25803	4784	-1
25803	11184	-1
25803	4609	-1
60559	9789	1
60559	6611	1
60559	9197	1
60559	58477	1
60559	5687	1
60559	5686	1
60559	10549	1
60559	8493	1
60559	6303	1
60559	51128	1
60559	6197	1
60559	55312	1
60559	5873	1
60559	7454	1
60559	51465	1
60559	79693	1
60559	65986	1
60559	55905	1
60559	6921	1
60559	6782	1
60559	6748	1
60559	10190	1
60559	23071	1
60559	23471	1
60559	25816	1
60559	6745	1
60559	10393	1
60559	262	1
60559	10096	1
60559	7873	1
60559	10257	1
60559	6185	1
60559	6184	1
60559	5800	1
60559	6400	1
60559	81567	1
60559	6715	1
60559	5611	1
60559	4189	1
60559	746	1
60559	664	1
60559	55741	1
60559	990	1
60559	891	1
60559	811	1
60559	55122	1
60559	3422	1
60559	23484	1
60559	5597	1
60559	4247	1
60559	5005	1
60559	55003	1
60559	9601	1
60559	9818	1
60559	9219	1
60559	10797	1
60559	3294	1
60559	3099	1
60559	51026	1
60559	30001	1
60559	3992	1
60559	51303	1
60559	51022	1
60559	3385	1
60559	25805	-1
60559	9315	-1
60559	176	-1
60559	55450	-1
60559	842	-1
60559	51205	-1
60559	3486	-1
60559	1958	-1
60559	1942	-1
60559	7832	-1
60559	27244	-1
60559	6604	-1
60559	5813	-1
60559	5899	-1
60559	79776	-1
60559	23099	-1
60559	10628	-1
60559	2737	-1
60559	8720	-1
60559	10276	-1
9789	54407	1
9789	10237	1
9789	5714	1
9789	5479	1
9789	51128	1
9789	388	1
9789	533	1
9789	7494	1
9789	7385	1
9789	7358	1
9789	51465	1
9789	7326	1
9789	1718	1
9789	567	1
9789	9967	1
9789	6880	1
9789	6748	1
9789	10431	1
9789	51014	1
9789	23471	1
9789	7184	1
9789	6745	1
9789	445815	1
9789	378	1
9789	375	1
9789	6185	1
9789	5304	1
9789	6400	1
9789	81567	1
9789	11001	1
9789	1509	1
9789	1452	1
9789	1362	1
9789	1528	1
9789	60481	1
9789	9695	1
9789	4189	1
9789	1665	1
9789	11258	1
9789	10263	1
9789	79647	1
9789	51187	1
9789	658	1
9789	563	1
9789	7905	1
9789	9550	1
9789	3936	1
9789	23484	1
9789	3998	1
9789	64087	1
9789	3703	1
9789	4247	1
9789	5034	1
9789	10455	1
9789	8301	1
9789	2194	1
9789	64834	1
9789	1950	1
9789	1603	1
9789	367	1
9789	3309	1
9789	2878	1
9789	25994	1
9789	2936	1
9789	2805	1
9789	30001	1
9789	51303	1
9789	2746	1
9789	25805	-1
9789	580	-1
9789	784	-1
9789	23243	-1
9789	440	-1
9789	1024	-1
9789	1942	-1
9789	4851	-1
9789	5066	-1
9789	29940	-1
9789	6637	-1
9789	7077	-1
9789	2887	-1
9789	9141	-1
6652	5687	1
6652	51128	1
6652	388	1
6652	5909	1
6652	533	1
6652	7494	1
6652	11059	1
6652	10497	1
6652	7358	1
6652	2289	1
6652	1718	1
6652	7320	1
6652	6880	1
6652	27347	1
6652	10431	1
6652	51014	1
6652	7163	1
6652	2181	1
6652	427	1
6652	400	1
6652	11057	1
6652	6185	1
6652	5931	1
6652	5304	1
6652	6400	1
6652	5276	1
6652	6720	1
6652	11001	1
6652	1452	1
6652	1362	1
6652	10063	1
6652	50813	1
6652	57472	1
6652	1528	1
6652	60481	1
6652	1665	1
6652	25874	1
6652	658	1
6652	563	1
6652	29798	1
6652	10645	1
6652	7905	1
6652	9550	1
6652	3880	1
6652	3856	1
6652	3998	1
6652	64087	1
6652	3875	1
6652	8821	1
6652	10788	1
6652	51133	1
6652	3835	1
6652	10455	1
6652	9	1
6652	23327	1
6652	2194	1
6652	780	1
6652	1603	1
6652	595	1
6652	367	1
6652	3291	1
6652	10912	1
6652	5825	1
6652	3094	1
6652	3156	1
6652	9455	1
6652	2936	1
[truncated: 228,492 more rows]
