# Supplementary material for: DART: Denoising Algorithm based on Relevance network Topology improves molecular pathway activity inference
Source: BMC Bioinformatics. 2011 Oct 19;12:403. doi: 10.1186/1471-2105-12-403 (PMC3228554; doi:10.1186/1471-2105-12-403)
Supplement: Additional file 3 — Hub genes in DART modules in ER+ breast cancer. Genes in pruned Netpath pathway networks ranked according to their degree in the network. [file 1471-2105-12-403-S3.TXT]

Pathway: a6b4
Gene Symbol	Entrez ID	Hubness
RANGAP1	5905	9
PPP4C	5531	7
ZYX	7791	7
HLA-DOB	3112	6
TIMP2	7077	6
PMVK	10654	6
CD151	977	6
MAP7	9053	5
CCND1	595	5
ECE1	1889	5
DGKA	1606	5
ENPP2	5168	4
C2	717	4
IL6	3569	4
MSH3	4437	4
RPL21	6144	4
DVL2	1856	3
PDGFB	5155	2
MCL1	4170	2
MSN	4478	2
PDK2	5164	1
CDKN1A	1026	1
CDC20	991	1
RPL19	6143	1
Pathway: AR
Gene Symbol	Entrez ID	Hubness
BSG	682	122
TNFAIP8	25816	117
GOLT1B	51026	115
COX17	10063	111
C11orf10	746	110
TXNIP	10628	106
TLE3	7090	106
TCEB1	6921	105
PPP1CB	5500	102
ARL1	400	102
GLI3	2737	101
DSE	29940	99
CDK16	5127	98
TXNDC9	10190	94
KCTD9	54793	94
SEC61B	10952	93
AKAP12	9590	92
ACTR3	10096	91
MTHFD2	10797	91
PPIC	5480	90
HSPA13	6782	90
TMED7	51014	90
TPD52	7163	90
MAPK6	5597	90
RPS27A	6233	89
XBP1	7494	89
DNAJB9	4189	89
PAK1IP1	55003	89
CTBP1	1487	89
MAF	4094	88
MATN2	4147	88
LRBA	987	88
CCNB1	891	87
IGF1	3479	87
CCNG2	901	87
PRDX4	10549	86
JMJD1C	221037	86
RALB	5899	86
SNAPC5	10302	85
ATP6V0B	533	85
ANAPC10	10393	85
ARPC1B	10095	85
FASN	2194	85
SLC29A1	2030	85
NFKB1	4790	85
SHMT2	6472	84
NUPL1	9818	84
TGFB1	7040	84
SEC61G	23480	83
SGK1	6446	83
ERP44	23071	83
ARF1	375	83
AIDA	64853	83
CCND2	894	83
HLA-E	3133	83
DDR1	780	82
GLRX2	51022	82
SEC24A	10802	81
PPIB	5479	81
ABCC4	10257	81
AZGP1	563	81
KCTD3	51133	81
PPAP2A	8611	80
TXNDC5	81567	80
MCCC2	64087	80
SNRPG	6637	80
SDCBP	6386	79
ADAMTS1	9510	79
CSNK1A1	1452	79
P4HB	5034	79
GRN	2896	79
SAR1B	51128	78
GLUD1	2746	78
MBTPS1	8720	78
ANXA4	307	77
ICAM3	3385	77
SFRP4	6424	77
SESN1	27244	77
FLOT2	2319	76
SERP1	27230	75
SRP19	6728	75
LOC10431	10431	75
AP2S1	1175	75
KRT18	3875	75
FKBP11	51303	75
ADRM1	11047	74
CKS1B	1163	74
PECI	10455	74
SEPP1	6414	73
SMS	6611	73
PSMA6	5687	73
ATAD2	29028	73
LMAN1	3998	73
ELOVL1	64834	73
HMGCR	3156	73
SLC33A1	9197	72
WWP1	11059	72
PALM2-AKAP2	445815	72
RSL24D1	51187	72
CALU	813	72
SDC4	6385	72
ITGAV	3685	71
PICALM	8301	71
NDRG1	10397	71
CASP9	842	71
SPDEF	25803	70
RHOB	388	70
SNAI2	6591	70
RPN2	6185	70
PTGDS	5730	70
IQGAP2	10788	70
AR	367	70
HIGD1A	25994	70
CX3CL1	6376	70
SPHAR	10638	69
RPS6KA3	6197	69
DHCR24	1718	69
TAF9	6880	69
CALR	811	69
ATP6V1G1	9550	69
SELENBP1	8991	69
ZFHX4	79776	69
TIMP2	7077	69
RAB27A	5873	68
UBE2J1	51465	68
PTPRO	5800	68
REEP5	7905	68
IDI1	3422	68
IGFBP3	3486	68
SC4MOL	6307	67
COPS3	8533	67
KRT8	3856	67
GPX3	2878	67
SGK3	23678	66
WAS	7454	66
SSR1	6745	66
ARF4	378	66
AKIRIN1	79647	66
CUX1	1523	66
PSMA5	5686	65
AMD1	262	65
CP110	9738	65
COL5A2	1290	65
MAP4K1	11184	65
UQCRC2	7385	64
BMPR1B	658	64
SORD	6652	63
S100A11	6282	63
TWIST1	7291	63
CTSD	1509	63
EEF1E1	9521	63
LCP1	3936	63
CTNNB1	1499	63
CDK8	1024	63
HOXA5	3202	63
RNASE4	6038	63
PMM2	5373	62
RBX1	9978	62
GUCY1A3	2982	62
GOT1	2805	62
SPCS2	9789	61
PSMD8	5714	61
UFM1	51569	61
YRDC	79693	61
ZBTB10	65986	61
VEGFA	7422	61
KLF4	9314	61
NAT1	9	61
EPS8	2059	61
CYB5A	1528	60
NEDD4L	23327	60
SAT1	6303	59
UBE2B	7320	59
ALDH1A3	220	59
CHCHD2	51142	59
CD59	966	59
CACNB3	784	59
CTNND1	1500	59
ACTN1	87	58
CYR61	3491	58
LIG1	3978	58
KIAA0247	9766	58
SRPRB	58477	57
BTG1	694	57
PDIA4	9601	57
XPA	7507	57
B2M	567	56
SRD5A1	6715	56
CREB3L2	64764	56
PDIA5	10954	56
CEBPA	1050	56
ARPC3	10094	55
DCTN3	11258	55
CDC6	990	55
CDC14B	8555	55
ID2	3398	55
HSP90B1	7184	54
MANF	7873	54
SEL1L	6400	54
DNM1L	10059	54
KRT19	3880	54
FOS	2353	54
LPL	4023	54
ENO2	2026	54
FTL	2512	54
PDCD5	9141	54
SSR4	6748	53
APOD	347	53
ABHD2	11057	53
MPZL1	9019	53
NOTCH1	4851	53
SLC20A2	6575	53
PRKD1	5587	53
UBE2G1	7326	52
ACSL3	2181	52
PIP	5304	52
CCND1	595	52
PPARG	5468	52
MDK	4192	52
WDR41	55255	51
RNF114	55905	51
UAP1	6675	51
STK39	27347	51
ADAM9	8754	51
SLC27A2	11001	51
DBI	1622	51
ELOVL5	60481	51
KDELR2	11014	51
MGAT2	4247	51
PGM3	5238	51
HSPA5	3309	51
SLC38A2	54407	50
UGDH	7358	50
ZBTB16	7704	50
TSC22D1	8848	50
RPN1	6184	50
HSD17B11	51170	50
PDLIM5	10611	50
MPHOSPH9	10198	50
ABCD3	5825	50
LPGAT1	9926	50
MYC	4609	50
SEC13	6396	49
SLC35B1	10237	49
THYN1	29087	49
STX7	8417	49
SREBF1	6720	49
DHX15	1665	49
BRP44	25874	49
PPP2R2A	5520	49
PURA	5813	49
SPCS3	60559	48
CDK4	1019	48
HOMER2	9455	48
PMEPA1	56937	47
ANKH	56172	47
AKAP1	8165	47
IL1R1	3554	47
KDELR3	11015	47
ASNS	440	47
SNRK	54861	47
ZBTB43	23099	47
ODC1	4953	46
TRAM1	23471	46
ATF3	467	46
C1orf21	81563	46
MOGS	7841	46
HEBP2	23593	46
LTBP1	4052	46
TULP4	56995	46
RAB4A	5867	45
ASAH1	427	45
PEA15	8682	45
ACSL5	51703	45
EGR1	1958	45
CGA	1081	45
VAPA	9218	44
RBBP7	5931	44
COLEC12	81035	44
PAM	5066	44
OCLN	4950	44
PYGB	5834	43
DNAJC3	5611	43
MRPL33	9553	43
ASAP2	8853	43
ACAN	176	43
CAMK2N1	55450	43
IL6	3569	43
SF3B5	83443	42
TBP	6908	42
NR3C2	4306	42
FDPS	2224	42
FXYD3	5349	42
ALDH2	217	42
ABLIM1	3983	42
SQSTM1	8878	42
SEC24D	9871	41
TRO	7216	41
APP	351	41
DUSP4	1846	41
DDT	1652	41
HSD17B7	51478	41
HINT1	3094	41
EMP2	2013	41
GCSH	2653	41
KDM6A	7403	41
RFK	55312	40
RBM10	8241	40
ARG2	384	40
SREBF2	6721	40
BNIP3	664	40
DAD1	1603	40
FADS1	3992	40
PLA2G2A	5320	40
PPM1D	8493	39
ACAT2	39	39
CPD	1362	39
LAMC1	3915	39
PIAS1	8554	39
HK2	3099	39
CXCR7	57007	39
ERGIC2	51290	38
PHYH	5264	38
ZNF574	64763	38
ABCA5	23461	38
NFKBIA	4792	38
ANKRD28	23243	38
RALGPS1	9649	38
KIF5B	3799	38
ARCN1	372	37
CNOT6	57472	36
CDK2AP2	10263	36
NLGN4X	57502	36
BARD1	580	36
GATA2	2624	36
FN1	2335	36
SEMA5A	9037	35
ATP1A1	476	35
NMB	4828	35
C1orf35	79169	35
GTF2E2	2961	35
GOLPH3	64083	35
SLC22A3	6581	34
H1F0	3005	34
C5orf13	9315	34
ACP6	51205	34
PDK2	5164	34
SCAP	22937	33
RAP1GAP	5909	33
CD44	960	33
PLEKHB1	58473	33
UBL4A	8266	33
GPR126	57211	33
FZD3	7976	33
DEGS1	8560	32
CAMKK2	10645	32
LAMA4	3910	32
KIF22	3835	32
CLU	1191	32
ACAT1	38	32
MINPP1	9562	32
CCND3	896	31
HSD11B2	3291	31
FOSL2	2355	31
EFNA1	1942	31
SMARCD3	6604	31
F2RL1	2150	30
FKBP5	2289	29
APPBP2	10513	29
STT3A	3703	29
MKLN1	4289	29
GLDC	2731	29
ERO1L	30001	29
GHR	2690	29
BAMBI	25805	29
ARHGAP11A	9824	29
SLC12A2	6558	29
SLC26A2	1836	28
LRRFIP2	9209	28
PMAIP1	5366	28
BTG2	7832	28
P2RY2	5029	28
THRAP3	9967	27
STXBP1	6812	27
ATP2B4	493	26
ATG4A	115201	26
P4HA1	5033	26
ZCCHC14	23174	25
SLC9A2	6549	25
EGR3	1960	25
KCNN2	3781	25
MYO1B	4430	25
GDF15	9518	25
NUCB2	4925	25
NFIX	4784	25
HLCS	3141	24
ST3GAL1	6482	24
SEC63	11231	23
GADD45G	10912	23
EXTL2	2135	23
SSBP2	23635	23
EDEM2	55741	22
ATP2B1	490	22
STAR	6770	22
TRAPPC3	27095	21
LEPROTL1	23484	21
NKX3-1	4824	21
ACPP	55	21
ST7	7982	21
POLR1E	64425	20
PPP2CB	5516	20
PML	5371	20
VCL	7414	20
ELL2	22936	20
C2orf27A	29798	20
FST	10468	20
SMPD1	6609	20
PTPRM	5797	19
STEAP4	79689	19
TMPRSS2	7113	19
RUNX1	861	19
HMGCS1	3157	19
DDC	1644	19
SLC4A3	6508	18
MYOM2	9172	18
COPS7A	50813	18
ORM2	5005	18
PCTP	58488	18
CDKN1B	1027	18
HPGD	3248	18
CRAT	1384	18
SERPINI1	5274	18
SNX1	6642	18
ATF7	11016	17
KLK2	3817	17
PACSIN2	11252	17
MTMR8	55613	17
EGF	1950	17
PIK3R3	8503	17
SNAP25	6616	16
CTH	1491	16
B4GALT1	2683	16
MYL12A	10627	16
NR4A1	3164	16
HERC1	8925	16
GRB10	2887	16
MGLL	11343	15
COX5A	9377	15
GSR	2936	15
UNC13B	10497	14
TNK2	10188	14
HERC3	8916	14
SPP1	6696	14
CACNA1A	773	13
HSD17B2	3294	13
ATP11A	23250	13
CASP10	843	13
TBC1D1	23216	12
RUNX2	860	12
EDEM1	9695	12
INPP4B	8821	12
ITGA9	3680	12
EXTL3	2137	12
PGC	5225	11
CNTFR	1271	11
SLC44A1	23446	11
GCHFR	2644	11
MMP16	4325	11
NET1	10276	11
PNLIPRP1	5407	10
IGFBP5	3488	10
UGT2B15	7366	10
HRG	3273	10
PEG3	5178	10
SERPINI2	5276	9
HSD17B14	51171	9
ABCA1	19	9
GFM1	85476	9
PDYN	5173	9
PTPN9	5780	8
SLC12A1	6557	8
MAK	4117	8
EFNA5	1946	8
HSD17B3	3293	8
ADAM7	8756	8
LIFR	3977	7
NPC1	4864	7
OXT	5020	7
SLC9A3	6550	6
BCHE	590	6
NGF	4803	5
AKIRIN2	55122	5
LIPE	3991	5
LEF1	51176	5
HS3ST1	9957	5
PTPN21	11099	4
RETN	56729	4
SST	6750	4
SNAI1	6615	4
MERTK	10461	4
ERBB2	2064	4
MTA2	9219	3
ASGR1	432	3
GPX5	2880	2
COMMD1	150684	2
CYP24A1	1591	2
SULT2A1	6822	2
SULT1E1	6783	1
CA2	760	1
RASSF9	9182	1
Pathway: BCellReceptor
Gene Symbol	Entrez ID	Hubness
IFNGR1	3459	92
IFI16	3428	91
CCL5	6352	87
PPP2R1A	5518	85
TNFRSF1B	7133	85
LDB2	9079	83
PRKCD	5580	83
AIF1	199	82
DARC	2532	82
IFNGR2	3460	82
CD69	969	81
IGJ	3512	81
CCR1	1230	80
IL4R	3566	80
PTPRC	5788	80
CD48	962	79
CCL2	6347	79
FYN	2534	78
AIM2	9447	77
ADD1	118	77
CFLAR	8837	77
CYP1B1	1545	77
NMI	9111	77
NUCB1	4924	77
GZMA	3001	77
EVI2A	2123	77
TMBIM6	7009	77
UBE2C	11065	77
HCLS1	3059	76
CD1C	911	76
PTPRF	5792	75
TYROBP	7305	75
GBP2	2634	75
ESR1	2099	75
LCK	3932	75
CCNG2	901	74
PIM1	5292	74
LAT	27040	74
PLCG2	5336	74
COX7B	1349	73
NCF4	4689	73
FRZB	2487	73
IRF1	3659	73
SMARCC1	6599	73
UBE2H	7328	73
ARAF	369	72
BIRC3	330	72
CSE1L	1434	72
CD86	942	72
BCL2A1	597	72
UBE2M	9040	72
MYLK	4638	72
LCP2	3937	72
PSMB5	5693	72
AURKA	6790	72
MAD2L1	4085	71
ISG20	3669	71
CXCR4	7852	71
RAC2	5880	71
CDC37	11140	70
RALA	5898	70
SLA	6503	70
RYK	6259	69
GAS1	2619	69
PCBP1	5093	69
MYD88	4615	68
CD27	939	68
CCNA2	890	68
ANP32B	10541	67
CXCL9	4283	67
SKP1	6500	67
CSNK1A1	1452	66
CXCL10	3627	66
INPP5D	3635	66
PPP1CA	5499	65
PEBP1	5037	65
GNB1	2782	65
PPP2R3C	55012	64
RHOB	388	64
ID3	3399	64
MYBL2	4605	64
P2RY6	5031	64
CD99	4267	64
IGHM	3507	64
BTK	695	64
RGS13	6003	64
NA	492304	64
ELF4	2000	63
TCEB1	6921	63
GSTP1	2950	63
BIRC5	332	63
PTPN2	5771	63
ARHGEF1	9138	62
GNAZ	2781	62
CCNE1	898	61
SMAD1	4086	61
IL11RA	3590	61
ICAM1	3383	61
GABRP	2568	61
GAK	2580	61
HCK	3055	61
NCK1	4690	61
CHN1	1123	61
PRDX2	7001	61
EPHB2	2048	61
RAD23A	5886	61
TCL1A	8115	60
CD3G	917	60
LTBP2	4053	60
FLII	2314	59
RGS5	8490	59
USP5	8078	59
IER2	9592	59
JUNB	3726	59
PRKCA	5578	59
CXCL1	2919	59
FGFR3	2261	58
CX3CR1	1524	58
SRPK1	6732	58
FLI1	2313	57
TRAF1	7185	57
IGFBP3	3486	57
CD79B	974	57
DGUOK	1716	57
CXCR6	10663	56
DOCK1	1793	56
ITGA7	3679	56
IL18R1	8809	56
YWHAH	7533	56
NEK4	6787	55
KARS	3735	55
CDK1	983	55
CD79A	973	55
BTG1	694	55
CAPZA2	830	54
YWHAQ	10971	54
CD59	966	53
DDR2	4921	53
PSMB8	5696	53
TRIP13	9319	53
CHEK1	1111	53
IL1R2	7850	53
ARHGDIB	397	53
CXCR3	2833	52
RBM5	10181	52
TRADD	8717	52
GPR19	2842	52
NR1H3	10062	52
RRAGB	10325	52
CCND3	896	51
BCL2L1	598	51
RPL15	6138	51
PIP4K2A	5305	51
CTNNB1	1499	50
SRI	6717	50
DRG2	1819	50
MRFAP1L1	114932	50
CAT	847	49
REV3L	5980	49
HDGF	3068	49
DUSP2	1844	49
SND1	27044	49
CD44	960	48
DUSP8	1850	48
WDR45	11152	48
TGFB1	7040	48
MCM4	4173	48
VASP	7408	48
ASS1	445	47
UBE2L6	9246	47
SLC16A5	9121	47
CAMK1	8536	47
DYNLL1	8655	46
TXNDC9	10190	46
GUK1	2987	46
NR1D2	9975	46
CDC45	8318	46
E2F3	1871	45
DGKZ	8525	45
RBBP4	5928	45
PSEN2	5664	45
IRF7	3665	45
ABR	29	45
RAB11A	8766	45
HNRNPUL1	11100	44
PDCD5	9141	44
TBXA2R	6915	44
TLK2	11011	44
ARL3	403	43
PLXNA1	5361	43
GSPT1	2935	43
FAIM	55179	42
FOSB	2354	42
BIK	638	42
CDKN3	1033	42
RAB9A	9367	42
PEA15	8682	42
ITGA6	3655	42
CSNK2B	1460	42
CD9	928	41
DAPK1	1612	40
GNA11	2767	40
MAPK3	5595	40
NFKBIA	4792	40
PPP1R1A	5502	40
CASP7	840	40
PSME1	5720	40
BCL2	596	39
CSNK1E	1454	39
TP53	7157	39
GNA15	2769	39
LMNA	4000	39
IQGAP2	10788	39
EZR	7430	39
TIE1	7075	39
JUN	3725	38
PLK4	10733	38
IFRD1	3475	38
LRP2	4036	38
EBAG9	9166	37
CCL22	6367	37
CGA	1081	37
HNRNPK	3190	37
HCFC1R1	54985	37
SELE	6401	37
AKAP1	8165	36
CDK13	8621	36
VDR	7421	36
ERCC2	2068	36
CUL5	8065	36
ARHGEF2	9181	36
PHF20	51230	35
TNFRSF10B	8795	35
MAP2K5	5607	35
MAP3K10	4294	35
RPS6KA1	6195	35
CDC6	990	34
DHFR	1719	34
RING1	6015	34
MCL1	4170	34
CCNT2	905	33
RGS12	6002	33
MAP3K14	9020	33
ADCYAP1	116	32
CDK4	1019	32
SRP54	6729	32
ST13	6767	32
GRIA2	2891	31
MAP4K5	11183	31
PRKCI	5584	31
ITGB4	3691	31
AMFR	267	31
CHD3	1107	30
DDIT3	1649	30
SOCS2	8835	30
NR3C2	4306	30
SET	6418	30
TNFSF10	8743	30
BCAR3	8412	29
ATF4	468	29
PPP3CB	5532	29
SH3GL1	6455	29
NR4A2	4929	29
NVL	4931	29
NME2	4831	29
FADD	8772	28
YES1	7525	28
DUSP5	1847	28
TRAF4	9618	28
ATP5G3	518	28
PSMC2	5701	28
CD80	941	27
CDK2	1017	27
IDE	3416	27
IFITM1	8519	27
OXTR	5021	27
RPS6KB1	6198	27
IL6R	3570	26
GAB1	2549	26
LDLR	3949	26
MCF2	4168	26
SMARCD3	6604	26
YWHAB	7529	25
MYL4	4635	25
IRF4	3662	24
GPR109B	8843	24
MYO5A	4644	24
CSDE1	7812	24
PTGER3	5733	24
ROCK1	6093	23
UBE2A	7319	23
TNFRSF8	943	23
LAMA3	3909	23
PAFAH1B1	5048	23
RNF13	11342	22
RUNX1	861	22
NR4A1	3164	22
HINT1	3094	22
ACVR2B	93	22
RPS3	6188	22
CCNC	892	22
TNF	7124	21
MAP2K3	5606	21
PPP2CA	5515	21
PGF	5228	20
RAB5A	5868	20
NRGN	4900	20
HTR2C	3358	20
IFITM2	10581	20
SKAP1	8631	20
ADAM8	101	20
IL2RA	3559	19
IMPA2	3613	19
MRPS6	64968	19
MAP2K7	5609	19
GRK5	2869	19
DVL2	1856	19
DPF2	5977	19
PTPRZ1	5803	19
CCNA1	8900	18
PTGES	9536	18
TP53AIP1	63970	18
PF4	5196	18
STK38	11329	18
CALB1	793	17
PTH1R	5745	17
SH3GL3	6457	17
TRAF5	7188	17
MAPK7	5598	17
CDK10	8558	17
BMP6	654	17
NFKB2	4791	16
MED1	5469	16
TP53BP2	7159	16
PPP2R5E	5529	16
ACTA2	59	16
NA	934	15
NFATC1	4772	15
KSR1	8844	15
AKT2	208	14
COPB2	9276	14
SIPA1	6494	14
CDK5R1	8851	14
EI24	9538	14
RAB31	11031	14
BCL2L11	10018	13
CXADR	1525	13
PTPRR	5801	13
GNAT1	2779	13
CRHR1	1394	13
EPHA2	1969	12
BDKRB2	624	12
RARB	5915	12
RXRG	6258	12
PRKAR2B	5577	12
EFNB3	1949	12
RAB35	11021	11
LECT2	3950	11
PDGFA	5154	11
PRKG1	5592	10
GTPBP1	9567	10
IL8	3576	10
RGS7	6000	10
ASGR2	433	9
TRIP6	7205	9
TXK	7294	9
TEC	7006	9
CCL16	6360	8
SEC63	11231	8
GRIK3	2899	8
HAL	3034	8
LTBP4	8425	8
BMP5	653	8
EREG	2069	7
CYTH3	9265	7
ITGA8	8516	7
ASGR1	432	7
IFNAR1	3454	6
MKNK1	8569	6
GABRA2	2555	6
SLC22A1	6580	5
GNAL	2774	5
DYRK3	8444	5
IL13RA2	3598	5
RIT2	6014	5
POLH	5429	4
DYRK1A	1859	4
BPI	671	4
RAG1	5896	3
IGF2BP3	10643	3
GC	2638	3
ERBB2	2064	3
CDK6	1021	2
BMP8A	353500	1
IL10	3586	1
Pathway: EGFR1
Gene Symbol	Entrez ID	Hubness
ANXA1	301	62
BUB1B	701	59
ITM2B	9445	59
RRM2	6241	56
CAV1	857	55
AKAP12	9590	53
EMP1	2012	53
MYBL2	4605	53
TXNIP	10628	53
CANX	821	53
E2F1	1869	52
MMP3	4314	52
VIM	7431	51
TAGLN	6876	51
ARL4C	10123	50
CTGF	1490	50
MMP7	4316	50
SNAI2	6591	50
PTGS2	5743	50
IL4R	3566	49
PKMYT1	9088	49
CAV2	858	49
MT1X	4501	48
LRP1	4035	48
DUSP6	1848	47
ZFP36L2	678	47
COTL1	23406	47
FKBP4	2288	47
ZYX	7791	47
ZFP36L1	677	47
MT1M	4499	46
HNRNPAB	3182	46
PPAP2B	8613	46
DVL3	1857	46
PLAU	5328	45
TUBB	203068	45
CLK1	1195	45
TMEM97	27346	44
EGR1	1958	44
C20orf24	55969	44
SPRY2	10253	43
TUBG1	7283	43
CDK5	1020	43
ARID5B	84159	43
ESPL1	9700	43
PPP2R1A	5518	42
MME	4311	42
HSPB1	3315	42
GRN	2896	42
NOP56	10528	41
SFN	2810	40
MT1H	4496	40
HPRT1	3251	40
PNP	4860	40
CRYAB	1410	40
IGBP1	3476	40
CDO1	1036	40
FGFR3	2261	40
DKK3	27122	39
PPAT	5471	39
HMGB3	3149	39
SELENBP1	8991	39
MELK	9833	39
ROR1	4919	38
IL32	9235	37
MT1F	4494	37
ADSL	158	37
MMP1	4312	37
AMD1	262	37
TRIB2	28951	37
PBXIP1	57326	37
NINJ1	4814	37
GAS6	2621	37
TNFAIP3	7128	36
GADD45A	1647	36
KRT6B	3854	36
PDCD5	9141	36
TNFSF10	8743	36
MYC	4609	35
MCM3	4172	35
PDLIM4	8572	35
CORO1A	11151	35
PLAUR	5329	35
YPEL5	51646	35
COMMD10	51397	34
LIF	3976	34
CAD	790	34
DUSP1	1843	34
ACOT7	11332	34
REPIN1	29803	34
PPARG	5468	34
CDK9	1025	33
ESR1	2099	33
CYCS	54205	33
RPL15	6138	33
PPP1R10	5514	33
SQSTM1	8878	33
TOP2A	7153	33
HAS2	3037	32
MAPT	4137	32
RANBP1	5902	32
ID3	3399	32
TCOF1	6949	31
FGF7	2252	31
CXCL10	3627	31
ALDH2	217	30
MPP6	51678	29
ITGB5	3693	29
IGFBP3	3486	29
HLA-C	3107	29
RPL12	6136	28
SDC4	6385	28
NUP205	23165	28
PIK3IP1	113791	28
PLK2	10769	27
SAA4	6291	27
CCND1	595	27
PRPS1	5631	27
UBE2N	7334	27
TIMP3	7078	27
BTG1	694	27
IFI27	3429	27
EHD1	10938	26
HPCAL1	3241	26
CTSH	1512	26
GRB2	2885	26
NUAK1	9891	26
CHMP5	51510	26
SEPT9	10801	26
SEPT7	989	25
BCL6	604	25
DDX21	9188	24
IFI44L	10964	24
SAP18	10284	24
KRT16	3868	23
IFIT2	3433	23
ITGA2	3673	22
ACP5	54	22
IFIT1	3434	22
AP3S1	1176	21
SERPINB6	5269	21
PHLDA2	7262	21
VCL	7414	21
GJA1	2697	21
SHMT2	6472	21
UBE2A	7319	20
ADSS	159	20
HSD11B2	3291	20
GM2A	2760	20
SOX9	6662	19
NOS1	4842	19
WDR26	80232	18
FASLG	356	18
CDK4	1019	18
CBFB	865	18
HBEGF	1839	17
DUSP4	1846	17
AREG	374	17
CLDN4	1364	17
LAD1	3898	17
TRIM2	23321	17
NAV3	89795	16
HNRNPK	3190	16
PLCG1	5335	16
CDC16	8881	16
IFITM1	8519	16
IDH1	3417	16
ATP9B	374868	15
MAGEA6	4105	15
GPRC5A	9052	15
NGFR	4804	15
MT1G	4495	14
PTHLH	5744	14
HGF	3082	14
CXCL5	6374	14
LCN2	3934	14
HSP90B1	7184	14
SLC20A1	6574	13
ARHGAP1	392	12
CDKN1B	1027	12
SPP1	6696	12
ITGA3	3675	12
PIK3C2G	5288	12
LUC7L3	51747	12
PEG10	23089	11
CCNC	892	11
MGLL	11343	11
BZW1	9689	11
MET	4233	11
CSF1	1435	11
TGM2	7052	10
HAS1	3036	10
FGFBP1	9982	10
PHLDA1	22822	10
GABRE	2564	10
TGFB2	7042	9
GNL1	2794	9
MAGEA4	4103	8
CYP27B1	1594	8
CXCL6	6372	8
NR4A3	8013	8
ZNF10	7556	8
ABI2	10152	8
EGFR	1956	8
CSPG4	1464	8
PTS	5805	8
SLC16A7	9194	8
ATP6V1B1	525	8
MSLN	10232	7
CDKN1A	1026	7
MAP2	4133	7
SERPINB3	6317	6
TGFA	7039	5
ITGB1	3688	5
RAF1	5894	5
ABCA1	19	5
SNAI1	6615	4
MT3	4504	4
CDC42	998	4
NA	54211	4
MAGED1	9500	4
TFPI2	7980	3
HS3ST1	9957	3
TUBA8	51807	3
CA2	760	3
IL1RN	3557	3
S100A7	6278	3
CASP5	838	2
MAGEA1	4100	1
SERPINB2	5055	1
ERBB2	2064	1
KLK3	354	1
Pathway: IL1
Gene Symbol	Entrez ID	Hubness
C1R	715	71
C3	718	71
SOD2	6648	68
LDHB	3945	67
CCL5	6352	64
CCL2	6347	64
AKR1B1	231	61
CXCL2	2920	60
IL6	3569	60
CCL8	6355	59
TNFAIP3	7128	59
PTGS2	5743	59
IL15RA	3601	58
NFKBIE	4794	58
SRGN	5552	56
CXCL1	2919	56
PTTG1	9232	54
WARS	7453	54
BIRC3	330	54
CHI3L1	1116	53
IRX5	10265	53
MMP3	4314	52
UBD	10537	49
CCL4	6351	49
KRT8	3856	49
APEH	327	49
ALDH3A2	224	48
IL1R2	7850	47
MMP12	4321	47
PIM2	11040	47
ICAM1	3383	47
PMVK	10654	47
PRNP	5621	46
MTHFD2	10797	46
TTK	7272	44
SOD3	6649	44
KRT19	3880	44
ZFP36	7538	43
RPS21	6227	43
LCP1	3936	43
BCL2L1	598	43
CXCL12	6387	43
ANXA9	8416	43
MAD2L1	4085	42
DCN	1634	41
CKS2	1164	40
SEPP1	6414	40
GAPDH	2597	40
PTX3	5806	40
MATN3	4148	40
DNMT1	1786	39
MMP1	4312	39
SERPINE1	5054	39
AKR1C2	1646	39
DAB2	1601	39
HLA-B	3106	38
TNFAIP6	7130	38
ID1	3397	38
NFKBIA	4792	38
CFH	3075	38
COL1A2	1278	38
COMP	1311	38
CHI3L2	1117	37
IFNG	3458	37
FAS	355	36
CDC6	990	35
JUN	3725	35
RELA	5970	35
HSP90AB1	3326	35
ENO1	2023	35
VEGFA	7422	35
MATN2	4147	35
TIMP3	7078	34
BUB1	699	33
PLK1	5347	33
GARS	2617	33
AMD1	262	33
MMP11	4320	33
GUCY1B3	2983	32
HPRT1	3251	32
LIF	3976	32
SLC25A28	81894	32
ANXA3	306	32
FOLR2	2350	32
PRKCD	5580	31
DUSP6	1848	31
FOS	2353	31
PPARG	5468	31
POLR2K	5440	30
CCL20	6364	30
ALDH1A1	216	30
SRSF5	6430	30
SMAD3	4088	30
FABP5	2171	30
CXCL5	6374	29
IL8	3576	29
A2M	2	29
NFKB1	4790	28
MYC	4609	28
RRAD	6236	28
COL10A1	1300	28
GSTP1	2950	28
MVP	9961	28
PAFAH2	5051	27
PNP	4860	27
CCL13	6357	27
TXNRD1	7296	27
CAT	847	27
STMN2	11075	27
APP	351	26
NAMPT	10135	26
IL1B	3553	26
LOX	4015	26
PEX16	9409	26
FANCC	2176	26
MMP13	4322	25
HBEGF	1839	25
TNFAIP2	7127	25
GTF2F1	2962	24
VEGFB	7423	24
HNMT	3176	23
CCL11	6356	23
UCHL3	7347	23
TIMP2	7077	23
GREM1	26585	23
NDUFV1	4723	22
MT2A	4502	22
COL2A1	1280	22
ALDH3B2	222	22
RPLP2	6181	21
FGF2	2247	21
RHOB	388	20
FOXO3	2309	20
PSMA3	5684	20
CXCL3	2921	20
PLK2	10769	20
GDF10	2662	20
ZNF672	79894	20
PRKDC	5591	20
RPL13A	23521	19
KRT32	3882	19
PGGT1B	5229	19
BMP4	652	19
RGS5	8490	18
SHC1	6464	18
INHBA	3624	18
CCL7	6354	18
TNFRSF11B	4982	18
FGFR2	2263	18
TNF	7124	17
LCN2	3934	17
CSF3	1440	17
SPP1	6696	17
GLUL	2752	16
ST3GAL4	6484	16
BMP2	650	16
AMPD3	272	16
RGS4	5999	16
CALR	811	16
HMGCL	3155	15
STK39	27347	15
PIP5K1A	8394	15
SMAD1	4086	15
CFB	629	15
NR2F2	7026	15
PTH1R	5745	15
SEPT9	10801	15
CLIC1	1192	15
AK2	204	14
TFPI	7035	14
NR4A3	8013	14
SLC27A2	11001	13
BCL9	607	13
FOSL1	8061	12
DUSP3	1845	12
PXN	5829	12
NAP1L4	4676	12
ARNT	405	11
CXCL6	6372	11
GNRHR	2798	11
IMPDH2	3615	10
RARS	5917	10
ACPP	55	10
DYSF	8291	10
CLCN6	1185	10
BCCIP	56647	9
MUC5AC	4586	9
SULT4A1	25830	9
MMP10	4319	9
PSG4	5672	9
PDE4D	5144	8
UST	10090	8
LYPD3	27076	8
PTGES	9536	8
MED1	5469	8
CDK10	8558	7
NOS2	4843	7
ARL4D	379	7
BTN3A1	11119	7
NOTCH3	4854	7
PRKCZ	5590	6
IL1RN	3557	6
RUNX1	861	6
DLX5	1749	6
ARSA	410	5
NDUFS3	4722	5
GJB1	2705	5
KLK6	5653	5
GRAP2	9402	4
TMLHE	55217	4
TSPYL2	64061	4
GSTA3	2940	4
SERPINB3	6317	4
PLA2R1	22925	4
HAPLN1	1404	4
CASP3	836	4
SERPINB4	6318	3
SCIN	85477	3
GDF5	8200	3
ERBB2	2064	3
ATF2	1386	3
GNB5	10681	2
IL1A	3552	2
HSD3B1	3283	2
MUC4	4585	2
CS	1431	1
SERPINB2	5055	1
Pathway: IL2
Gene Symbol	Entrez ID	Hubness
GBP1	2633	195
LTB	4050	188
LDHB	3945	187
SAMHD1	25939	185
TNFRSF1B	7133	185
ITK	3702	182
CLEC2B	9976	181
ZNF267	10308	180
LCP2	3937	180
FAS	355	180
CD247	919	179
CYTIP	9595	179
PIM1	5292	179
CD53	963	179
LCK	3932	179
CASP1	834	178
S100A4	6275	178
NMI	9111	176
CD69	969	175
GZMB	3002	175
DOK2	9046	174
GZMA	3001	174
CCR1	1230	174
CTSC	1075	172
CCR5	1234	172
FYN	2534	172
ITGB2	3689	171
STK17B	9262	171
UBC	7316	171
LY75	4065	169
IL2RG	3561	169
MAPT	4137	168
FLNB	2317	167
PLAC8	51316	166
IL4R	3566	166
APOBEC3G	60489	166
IL21R	50615	164
EIF2C2	27161	164
AIF1	199	164
SLAMF1	6504	163
C7orf23	79161	163
RNF103	7844	163
CCND2	894	162
STAT4	6775	162
NFIL3	4783	161
PPP1R16B	26051	159
IGJ	3512	157
PLEK	5341	156
ARAP2	116984	156
SLC7A7	9056	155
CXCR4	7852	155
MXD4	10608	155
SH2D2A	9047	154
WARS	7453	153
SGK1	6446	153
FCER1G	2207	152
SACS	26278	152
H1FX	8971	152
FOXO1	2308	152
MDFIC	29969	151
S1PR1	1901	151
BLM	641	150
VIM	7431	149
UPP1	7378	149
NUMA1	4926	147
KLRD1	3824	146
STAT1	6772	146
CHST12	55501	145
TRAT1	50852	145
USP15	9958	145
NKG7	4818	144
EVI2A	2123	144
BTG3	10950	143
GNLY	10578	142
SLC2A3	6515	142
NA	1231	141
ARHGDIA	396	141
AOAH	313	140
BHLHE40	8553	140
SLC9A3R1	9368	140
EZH2	2146	139
CD2	914	139
GAPDH	2597	137
CFLAR	8837	137
HMHA1	23526	137
CCL5	6352	137
EVL	51466	137
LRMP	4033	136
PLCL2	23228	135
GNPTAB	79158	135
MAL	4118	135
CCL4	6351	135
GPR183	1880	135
IFNG	3458	134
BAT2L1	84726	134
CD96	10225	133
GZMK	3003	133
IL16	3603	133
PRKCD	5580	132
EMP3	2014	132
DCI	1632	132
CCNG2	901	132
C1orf38	9473	132
MEOX1	4222	131
GATA3	2625	131
SLCO2B1	11309	131
CD52	1043	131
IL6	3569	130
FGR	2268	129
CTSH	1512	129
CR2	1380	129
MTHFD2	10797	129
CTSW	1521	128
ARRB2	409	128
VNN2	8875	128
PRKCB	5579	128
ADD3	120	127
TECR	9524	127
LAT	27040	127
ABCB1	5243	126
SRGN	5552	125
CCR7	1236	124
KLRF1	51348	123
IL18R1	8809	123
TTK	7272	123
PRMT5	10419	123
TIMP2	7077	122
CD40LG	959	122
STIP1	10963	122
RGS19	10287	120
AHR	196	120
SP100	6672	120
YARS	8565	120
HPN	3249	120
TAGLN2	8407	120
ARL6IP1	23204	120
CTSO	1519	120
IL18RAP	8807	119
ICAM1	3383	119
CTSS	1520	119
LAPTM5	7805	119
CD300A	11314	118
CLDND1	56650	118
CD27	939	118
BIRC3	330	118
CTSK	1513	118
TXN	7295	117
FASLG	356	117
SELL	6402	117
RGS1	5996	116
KARS	3735	116
GPR18	2841	116
MMD	23531	115
BTN3A3	10384	115
ACTB	60	114
TTN	7273	114
BAG2	9532	114
DNAJB1	3337	114
NLRP1	22861	113
TGFBR2	7048	113
CD244	51744	112
AKT3	10000	112
RALB	5899	112
MYO1F	4542	112
ZFP36L2	678	112
DUSP8	1850	112
YTHDC2	64848	111
ODC1	4953	111
LEPREL4	10609	111
P2RX5	5026	111
KLF11	8462	110
ZEB2	9839	110
PRKCA	5578	110
CDIPT	10423	110
TAP1	6890	110
STK17A	9263	110
SH2D1A	4068	109
SIT1	27240	109
ZBED2	79413	108
IL6ST	3572	108
WAC	51322	107
TES	26136	107
TNFRSF14	8764	107
SPOCK2	9806	107
PAICS	10606	106
MTHFD1	4522	106
CPA3	1359	106
AP3M2	10947	106
CITED2	10370	106
TCEB1	6921	105
CARD9	64170	105
ATP6AP2	10159	104
PRKX	5613	104
VAMP5	10791	104
ETS2	2114	104
RBM38	55544	104
ITGB7	3695	104
KLHL2	11275	103
CASP9	842	103
SLC35E1	79939	103
UBE2N	7334	103
PDIA3	2923	103
PCNA	5111	103
IFI44	10561	103
DPM2	8818	103
DENND3	22898	103
LSP1	4046	103
GZMM	3004	102
SORBS3	10174	102
RPS6KA3	6197	102
ID3	3399	102
NINJ1	4814	102
NME1	4830	100
MNAT1	4331	100
PKD2	5311	100
TPI1	7167	100
IL2RB	3560	100
NCR3	259197	100
FYB	2533	100
PIM2	11040	100
PTPN6	5777	100
PLAU	5328	99
PDE4B	5142	99
LY9	4063	99
TPST1	8460	99
OCRL	4952	98
MAN2A1	4124	98
KCNN4	3783	98
CTSB	1508	97
RELA	5970	97
BLVRB	645	97
NR3C1	2908	97
BTN3A2	11118	97
STAT5A	6776	96
HNRNPAB	3182	96
EHD1	10938	96
TRIM21	6737	95
PA2G4	5036	95
FMNL1	752	95
MNT	4335	94
BTN3A1	11119	94
JUND	3727	93
CCNE1	898	93
VEGFA	7422	92
NOP56	10528	92
CTPS	1503	92
LAIR2	3904	91
CHSY1	22856	91
SLC7A5	8140	91
CCND1	595	91
LARP4	113251	91
TNFRSF25	8718	91
MAPKAPK2	9261	90
RNF144A	9781	90
GARS	2617	90
NFIC	4782	90
TMX1	81542	90
CMAH	8418	90
NOP16	51491	89
DKC1	1736	89
PIGH	5283	89
ZFP36	7538	89
TAB2	23118	88
SRD5A1	6715	88
DNAL4	10126	88
RASGRP2	10235	88
SMAD3	4088	88
CD6	923	88
SPN	6693	87
BAG1	573	87
TLR4	7099	87
DDAH1	23576	87
FAM8A1	51439	87
TSC22D3	1831	87
PARP8	79668	86
ID2	3398	86
APBB2	323	86
CX3CR1	1524	86
LAPTM4B	55353	86
TCEAL1	9338	86
VWA5A	4013	86
REPS2	9185	86
VEZF1	7716	86
TLK1	9874	86
SLC1A5	6510	85
CBFB	865	85
SPON1	10418	85
TCF7	6932	85
BTG1	694	85
ELF1	1997	85
GTF2I	2969	85
ULK2	9706	84
CTSD	1509	84
CDK17	5128	84
IL1R1	3554	84
B4GALT5	9334	84
CIC	23152	84
GPX4	2879	84
ACSL1	2180	83
IFITM3	10410	83
IRF9	10379	83
ATRX	546	83
BNIP3L	665	83
FURIN	5045	82
EIF2S2	8894	82
RAB7L1	8934	81
ANK2	287	81
TM7SF2	7108	81
RPL21	6144	81
LIMS1	3987	80
EPHA4	2043	80
MACF1	23499	79
ZNF394	84124	79
MFHAS1	9258	79
FOS	2353	79
PBXIP1	57326	79
PPP2R5C	5527	79
CYTH4	27128	79
BOP1	23246	78
TCOF1	6949	78
SERPINE1	5054	78
IQGAP2	10788	78
RBM3	5935	77
PLAG1	5324	77
LITAF	9516	77
COG4	25839	77
COL1A2	1278	77
TTLL1	25809	77
RASGRP1	10125	76
IDI1	3422	76
TXNRD1	7296	76
UCK2	7371	76
FKTN	2218	76
KIF22	3835	76
INPP5F	22876	75
ITGAX	3687	75
SUOX	6821	75
CLIC3	9022	74
PLAUR	5329	74
ABCE1	6059	74
APOBEC3B	9582	74
PASK	23178	74
GALNT7	51809	73
PTGER2	5732	73
CYP51A1	1595	73
SQLE	6713	73
PIAS4	51588	73
ACP5	54	73
MT1H	4496	73
KBTBD2	25948	72
FLOT1	10211	72
ASNS	440	72
RFC5	5985	72
CDC25B	994	72
HIST1H2BE	8344	72
DENND2D	79961	72
BCL6	604	72
PDE3B	5140	72
IL1B	3553	71
RGS3	5998	71
NOLC1	9221	71
GOT1	2805	71
IFIT1	3434	70
TARS	6897	70
TRIB2	28951	70
SORL1	6653	70
DUSP1	1843	70
EPHB6	2051	70
CTNNA1	1495	69
MAPRE2	10982	69
PDCD4	27250	69
LIF	3976	68
HSP90AA1	3320	68
PDK4	5166	68
S100A11	6282	68
CD55	1604	67
GLS	2744	67
NMT2	9397	67
PIAS3	10401	67
TRAP1	10131	67
ACTN1	87	67
BCKDHB	594	67
TBCD	6904	67
SFN	2810	66
KLF13	51621	66
FCGBP	8857	66
MXI1	4601	66
AHNAK	79026	66
NFATC3	4775	66
BYSL	705	65
TRPV1	7442	65
CXCR1	3577	64
NAMPT	10135	64
RGS10	6001	64
TPST2	8459	63
MALL	7851	63
MAT2A	4144	63
GRIA2	2891	63
MT2A	4502	63
DUSP3	1845	63
SRP19	6728	62
IKBKG	8517	62
TAX1BP3	30851	62
MICA	4276	62
ATF4	468	61
URB2	9816	61
E2F3	1871	61
DDX42	11325	61
TSPYL1	7259	60
ADAM19	8728	60
PTPN3	5774	60
DDX21	9188	60
NDST2	8509	60
POLR2D	5433	60
KLHL21	9903	60
ADA	100	60
APP	351	60
TRIM37	4591	59
MAPKAPK3	7867	59
HDAC4	9759	59
CAMK2N1	55450	59
FAM53B	9679	59
SEPT9	10801	59
ITGAM	3684	58
KIAA0802	23255	58
PPARD	5467	58
ARHGEF18	23370	58
PCSK6	5046	58
BRD8	10902	58
GALNT10	55568	57
RAB27B	5874	57
TOP1	7150	57
PTP4A1	7803	56
PSMB1	5689	56
LPIN2	9663	56
CENPI	2491	56
RNF125	54941	55
CDK20	23552	55
UCP2	7351	55
ADSL	158	55
FUCA1	2517	55
RERE	473	55
LY6E	4061	55
RIN3	79890	54
TAF1	6872	54
C6orf105	84830	54
EAPP	55837	54
SMARCD3	6604	54
ENPP4	22875	53
GALNT11	63917	53
GPRC5B	51704	53
NOS1AP	9722	53
ATF5	22809	53
NVL	4931	53
IL2RA	3559	52
CEACAM1	634	52
PFKFB3	5209	52
PKIG	11142	52
JOSD1	9929	52
CCR6	1235	51
ATP1B1	481	51
CRIP1	1396	51
PIK3R1	5295	51
SCML2	10389	50
RGS16	6004	50
NDUFV2	4729	50
BRD3	8019	50
CTDSP2	10106	50
RAB33A	9363	50
RUFY1	80230	50
CUL4B	8450	50
RRAS2	22800	49
HTR3A	3359	49
CD68	968	49
ERF	2077	49
DUSP14	11072	49
ITGA2B	3674	49
BPGM	669	48
TIA1	7072	48
CASP10	843	48
DAXX	1616	48
IER3	8870	48
GALE	2582	48
TAF4B	6875	48
SLC7A1	6541	48
CXCR5	643	48
DHRS7	51635	47
SOCS1	8651	47
IRF5	3663	47
SSBP1	6742	47
HIST2H2AA3	8337	47
ARHGEF7	8874	47
ST13	6767	46
CISH	1154	46
NR4A2	4929	46
SFPQ	6421	46
PKIA	5569	46
BRWD1	54014	45
IL8	3576	45
GADD45G	10912	45
PDCD2	5134	45
JUN	3725	45
TAF4	6874	45
SMAD5	4090	44
ZBTB11	27107	44
CLTC	1213	44
RDH11	51109	44
HIST1H2BD	3017	44
PIAS2	9063	44
CSNK1G2	1455	44
PTGER3	5733	43
CYP7B1	9420	43
EIF1	10209	43
HIST1H2AC	8334	43
ITPKB	3707	43
ABLIM1	3983	43
PTCH1	5727	43
SLC35E2	9906	43
MPHOSPH9	10198	43
SLC38A1	81539	42
PRSS23	11098	42
IMMT	10989	42
LDLR	3949	42
VAMP4	8674	42
ACAA2	10449	42
PPP1R2	5504	42
MAPK1	5594	42
NFIX	4784	42
FOSL2	2355	41
REL	5966	41
PER2	8864	41
SAMM50	25813	41
PTPRN2	5799	41
BCAP29	55973	40
RNF139	11236	40
PMAIP1	5366	40
DUSP11	8446	40
CASK	8573	40
CTSF	8722	39
RAB31	11031	39
FGF5	2250	38
SLC30A1	7779	38
PRSS16	10279	38
ADD2	119	38
PPP2R2B	5521	36
ZNF12	7559	36
PMS2L5	5383	36
OXSR1	9943	36
ZNF75D	7626	36
LYST	1130	36
MAST3	23031	36
KIR2DL2	3803	35
ZBTB16	7704	35
NFAT5	10725	35
SNAP25	6616	35
TBC1D8	11138	35
ZBTB7A	51341	35
CD5	921	35
PIK3C2B	5287	35
MLLT10	8028	34
GNRHR	2798	34
RAF1	5894	34
IL1RAP	3556	34
USF2	7392	34
AQP3	360	34
DUSP7	1849	34
SPAG9	9043	33
MYOM2	9172	33
TRAFD1	10906	33
TNFRSF11B	4982	33
KIAA1539	80256	33
TNFRSF4	7293	33
GCHFR	2644	33
STIM1	6786	33
GRK5	2869	33
TIAL1	7073	33
HSF4	3299	33
RRBP1	6238	32
SLC17A7	57030	32
MYCN	4613	32
ATXN7	6314	32
SNX4	8723	32
FRMD4B	23150	31
GPLD1	2822	31
GPC3	2719	31
CRYM	1428	31
SMC4	10051	31
VPS13A	23230	31
SSBP2	23635	31
PSAT1	29968	31
KIR2DL1	3802	30
THRAP3	9967	30
SRF	6722	30
IRF4	3662	30
MT1E	4493	30
LEPROTL1	23484	30
DUSP10	11221	30
RORA	6095	29
ENPEP	2028	29
FUBP1	8880	29
[truncated: 3,394 more rows]
