# Supplementary material for: DART: Denoising Algorithm based on Relevance network Topology improves molecular pathway activity inference
Source: BMC Bioinformatics. 2011 Oct 19;12:403. doi: 10.1186/1471-2105-12-403 (PMC3228554; doi:10.1186/1471-2105-12-403)
Supplement: Additional file 4 — Hub genes in DART modules in ER- breast cancer. Genes in pruned Netpath pathway networks ranked according to their degree in the network. [file 1471-2105-12-403-S4.TXT]

Pathway: a6b4
Gene Symbol	Entrez ID	Hubness
RANGAP1	5905	11
HLA-DOB	3112	8
PPP4C	5531	8
TIMP2	7077	8
ZYX	7791	8
CD151	977	8
MAP7	9053	7
ENPP2	5168	7
PMVK	10654	7
C2	717	7
ECE1	1889	7
DGKA	1606	6
IL6	3569	6
MSH3	4437	6
CCND1	595	5
PDK2	5164	5
CDC20	991	5
RPL21	6144	5
DVL2	1856	4
MSN	4478	4
CDKN1A	1026	3
LGALS7	3963	3
PDGFB	5155	2
MCL1	4170	2
KRT13	3860	1
RPL19	6143	1
Pathway: AR
Gene Symbol	Entrez ID	Hubness
GOLT1B	51026	170
GLI3	2737	165
LRBA	987	147
ACTR3	10096	143
CCNG2	901	143
PRDX4	10549	142
MTHFD2	10797	141
SHMT2	6472	139
AMD1	262	138
CKS1B	1163	137
PAK1IP1	55003	137
TNFAIP8	25816	136
NDRG1	10397	136
XBP1	7494	134
SRD5A1	6715	134
ARL1	400	133
REEP5	7905	131
PECI	10455	131
CASP9	842	131
TLE3	7090	131
CDK16	5127	129
PPP1CB	5500	128
SESN1	27244	128
CCNB1	891	127
CALU	813	126
NAT1	9	126
ARPC1B	10095	125
MCCC2	64087	125
TMED7	51014	123
COX17	10063	123
BSG	682	123
IQGAP2	10788	122
GLRX2	51022	122
RNASE4	6038	121
TXNIP	10628	121
RHOB	388	120
ADRM1	11047	120
CREB3L2	64764	120
CYB5A	1528	120
AR	367	120
NOTCH1	4851	120
PURA	5813	120
UGDH	7358	119
TCEB1	6921	119
TXNDC5	81567	119
XPA	7507	119
SPDEF	25803	118
SGK1	6446	118
CALR	811	118
KRT18	3875	118
RALB	5899	118
WWP1	11059	117
DAD1	1603	117
SAR1B	51128	116
KCTD3	51133	115
SELENBP1	8991	115
TAF9	6880	114
ABCC4	10257	114
PIP	5304	114
C11orf10	746	113
HLA-E	3133	113
SEC61B	10952	112
VEGFA	7422	112
AZGP1	563	112
SDCBP	6386	111
SSR1	6745	110
AKAP12	9590	110
ATAD2	29028	110
CSNK1A1	1452	110
FASN	2194	110
CAMK2N1	55450	110
SEPP1	6414	109
STK39	27347	109
HSPA13	6782	109
HIGD1A	25994	109
RAB27A	5873	108
DHCR24	1718	108
MAPK6	5597	108
GRN	2896	108
RPS6KA3	6197	107
ANAPC10	10393	107
IGF1	3479	107
GLUD1	2746	107
CX3CL1	6376	107
UBE2B	7320	106
MAP4K1	11184	106
PSMA5	5686	105
ASAH1	427	105
SLC27A2	11001	105
RSL24D1	51187	105
EMP2	2013	105
SEC13	6396	104
PPIB	5479	104
ODC1	4953	104
RPN1	6184	104
IDI1	3422	104
KDELR2	11014	104
HEBP2	23593	104
HMGCR	3156	104
DSE	29940	104
MBTPS1	8720	104
SEC61G	23480	103
ATP6V0B	533	103
TXNDC9	10190	103
KCTD9	54793	103
PDIA5	10954	103
MPZL1	9019	103
CCND2	894	103
SDC4	6385	103
PPIC	5480	102
ALDH1A3	220	102
DNM1L	10059	102
DNAJB9	4189	102
ATP6V1G1	9550	102
FKBP11	51303	102
TIMP2	7077	102
S100A11	6282	101
NUPL1	9818	101
ELOVL1	64834	101
CTBP1	1487	101
ADAMTS1	9510	100
ARF4	378	100
P4HB	5034	100
SNRK	54861	100
MYC	4609	100
TPD52	7163	99
NMB	4828	99
MAF	4094	99
SNX1	6642	99
SLC33A1	9197	98
ARF1	375	98
KRT8	3856	98
SERP1	27230	97
SORD	6652	97
WAS	7454	97
MANF	7873	97
ELOVL5	60481	97
SFRP4	6424	97
PDCD5	9141	97
PPAP2A	8611	96
CDC6	990	96
CCND1	595	96
SC4MOL	6307	95
UBE2J1	51465	95
CP110	9738	95
BMPR1B	658	95
NEDD4L	23327	95
DDR1	780	95
FDPS	2224	95
LTBP1	4052	95
NFKB1	4790	95
PALM2-AKAP2	445815	94
AP2S1	1175	94
RPN2	6185	94
CPD	1362	94
COPS3	8533	94
ABCD3	5825	94
BTG2	7832	94
DUSP4	1846	93
C1orf21	81563	93
KRT19	3880	93
GHR	2690	93
IGFBP3	3486	93
SEC24A	10802	92
SPCS3	60559	92
PSMA6	5687	92
RPS27A	6233	92
PTPRO	5800	92
SEL1L	6400	92
JMJD1C	221037	92
CDK8	1024	92
SRPRB	58477	91
ACSL3	2181	91
ITGAV	3685	91
PDIA4	9601	91
FLOT2	2319	91
SRP19	6728	90
PML	5371	90
TSC22D1	8848	90
PTGDS	5730	90
SNRPG	6637	90
SAT1	6303	89
ZBTB16	7704	89
ASNS	440	89
RALGPS1	9649	89
TBC1D1	23216	88
AIDA	64853	88
IL6	3569	88
TGFB1	7040	88
KIAA0247	9766	88
YRDC	79693	87
LOC10431	10431	87
DNAJC3	5611	87
HINT1	3094	87
GOT1	2805	87
SGK3	23678	86
SPCS2	9789	86
SLC38A2	54407	86
PICALM	8301	86
POLR1E	64425	85
UQCRC2	7385	85
HSP90B1	7184	85
APOD	347	85
CTSD	1509	85
GADD45G	10912	85
PSMD8	5714	84
SSR4	6748	84
ARPC3	10094	84
SREBF2	6721	84
LCP1	3936	84
MATN2	4147	84
FADS1	3992	84
BNIP3	664	83
GUCY1A3	2982	83
CTNND1	1500	83
TRAM1	23471	82
AKIRIN1	79647	82
BRP44	25874	82
COLEC12	81035	82
SLC29A1	2030	82
SNAI2	6591	81
HSD17B11	51170	81
SSBP2	23635	81
STXBP1	6812	81
HSPA5	3309	80
GPX3	2878	80
ZFHX4	79776	80
SNAPC5	10302	79
UAP1	6675	79
ANXA4	307	79
HOXA5	3202	79
FTL	2512	79
UFM1	51569	78
DHX15	1665	78
LMAN1	3998	78
ALDH2	217	78
GATA2	2624	78
SMS	6611	77
ERP44	23071	77
CD59	966	77
ACAN	176	77
PPARG	5468	77
NFIX	4784	77
SF3B5	83443	76
PMM2	5373	76
TWIST1	7291	76
PMEPA1	56937	76
ADAM9	8754	76
DDT	1652	76
KDM6A	7403	76
RNF114	55905	75
ACTN1	87	75
ACAT2	39	75
CACNB3	784	75
ATP11A	23250	75
LPGAT1	9926	75
P2RY2	5029	75
RBX1	9978	74
B2M	567	74
RBBP7	5931	74
CDK4	1019	74
PIAS1	8554	74
CRAT	1384	74
COL5A2	1290	74
PAM	5066	74
SPHAR	10638	73
ARG2	384	73
CYR61	3491	73
EEF1E1	9521	73
CDC14B	8555	73
KDELR3	11015	73
GCSH	2653	73
ICAM3	3385	73
GPR126	57211	73
NUCB2	4925	73
RFK	55312	72
BTG1	694	72
KLF4	9314	72
FXYD3	5349	72
ACP6	51205	72
PPP2R2A	5520	72
PYGB	5834	71
ANKRD28	23243	71
CXCR7	57007	71
CEBPA	1050	70
SREBF1	6720	69
FOS	2353	69
ATP1A1	476	68
CNOT6	57472	68
SERPINI1	5274	68
PLA2G2A	5320	68
OCLN	4950	68
ZBTB10	65986	67
THYN1	29087	67
ATF3	467	67
APPBP2	10513	67
ABHD2	11057	67
MGAT2	4247	67
PGM3	5238	67
H1F0	3005	67
CTNNB1	1499	67
AKAP1	8165	66
LIG1	3978	66
HSD17B7	51478	66
ACSL5	51703	66
ORM2	5005	65
CCND3	896	65
MOGS	7841	65
GDF15	9518	65
SNAI1	6615	64
INPP4B	8821	64
CGA	1081	64
LPL	4023	64
SEC24D	9871	63
HK2	3099	63
EGR1	1958	63
PDK2	5164	63
RAB4A	5867	62
VAPA	9218	62
MGLL	11343	62
DBI	1622	62
EDEM2	55741	62
MRPL33	9553	62
CACNA1A	773	62
HOMER2	9455	62
MINPP1	9562	62
ENO2	2026	62
GRB10	2887	62
SLC26A2	1836	61
EGR3	1960	61
BARD1	580	61
CUX1	1523	61
PLEKHB1	58473	61
PRKD1	5587	61
ZBTB43	23099	61
TULP4	56995	61
SLC35B1	10237	60
LAMC1	3915	60
IL1R1	3554	60
STT3A	3703	60
ATP2B1	490	60
SLC20A2	6575	60
ANKH	56172	59
NR3C2	4306	59
DCTN3	11258	59
C1orf35	79169	59
ID2	3398	59
EPS8	2059	59
CHCHD2	51142	58
C2orf27A	29798	58
MDK	4192	58
ZNF574	64763	57
ARCN1	372	57
EDEM1	9695	57
ASAP2	8853	57
STX7	8417	56
ACAT1	38	56
APP	351	55
NLGN4X	57502	55
CDKN1B	1027	55
HSD17B2	3294	55
EFNA1	1942	55
SEC63	11231	54
CDK2AP2	10263	54
ARHGAP11A	9824	54
ERO1L	30001	53
ABLIM1	3983	53
SMARCD3	6604	53
FOSL2	2355	52
UBL4A	8266	52
SEMA5A	9037	51
SCAP	22937	51
SLC4A3	6508	51
WDR41	55255	51
UBE2G1	7326	51
TRO	7216	51
TRAPPC3	27095	51
ATG4A	115201	51
PEA15	8682	51
SLC12A2	6558	51
ST7	7982	51
ERGIC2	51290	50
DEGS1	8560	50
KIF22	3835	50
HERC1	8925	50
AKIRIN2	55122	49
SQSTM1	8878	49
RAP1GAP	5909	48
GTF2E2	2961	48
PPM1D	8493	47
LAMA4	3910	47
HPGD	3248	47
SPP1	6696	47
UNC13B	10497	46
C5orf13	9315	46
SLC22A3	6581	45
MKLN1	4289	45
PDLIM5	10611	45
PHYH	5264	44
THRAP3	9967	44
NKX3-1	4824	44
NPC1	4864	44
STAR	6770	44
FN1	2335	44
PPP2CB	5516	43
MYL12A	10627	43
UGT2B15	7366	43
NFKBIA	4792	42
CD44	960	42
GLDC	2731	42
CLU	1191	42
PIK3R3	8503	42
ABCA5	23461	41
LEPROTL1	23484	41
ITGA9	3680	41
MPHOSPH9	10198	41
FKBP5	2289	40
KIF5B	3799	40
RBM10	8241	39
COX5A	9377	39
FZD3	7976	39
PCTP	58488	38
GSR	2936	38
CASP10	843	38
NET1	10276	38
VCL	7414	37
MYOM2	9172	37
ELL2	22936	37
MYO1B	4430	37
F2RL1	2150	37
PMAIP1	5366	36
EGF	1950	36
DDC	1644	36
SLC12A1	6557	35
LRRFIP2	9209	35
HSD11B2	3291	35
HMGCS1	3157	35
GOLPH3	64083	35
RUNX1	861	34
COPS7A	50813	34
PACSIN2	11252	34
BAMBI	25805	34
ZCCHC14	23174	33
TBP	6908	33
ATP2B4	493	33
MAK	4117	33
P4HA1	5033	33
KCNN2	3781	32
CAMKK2	10645	31
MTA2	9219	31
CTH	1491	30
FST	10468	30
GCHFR	2644	30
TMPRSS2	7113	28
B4GALT1	2683	28
ST3GAL1	6482	28
SMPD1	6609	28
ERBB2	2064	28
LEF1	51176	27
PTPRM	5797	26
HERC3	8916	26
HLCS	3141	26
PGC	5225	25
ACPP	55	25
PTPN9	5780	24
SLC9A2	6549	24
EXTL2	2135	24
MMP16	4325	23
RUNX2	860	22
SLC44A1	23446	22
SNAP25	6616	21
KLK2	3817	21
NR4A1	3164	21
STEAP4	79689	20
IGFBP5	3488	20
CNTFR	1271	19
TNK2	10188	18
ATF7	11016	18
EXTL3	2137	18
BCHE	590	18
ASGR1	432	17
ABCA1	19	17
PDYN	5173	17
CYP24A1	1591	16
EFNA5	1946	15
MERTK	10461	15
MTMR8	55613	15
ADAM7	8756	15
HRG	3273	15
PNLIPRP1	5407	14
HSD17B14	51171	14
HS3ST1	9957	14
SERPINI2	5276	13
SLC9A3	6550	13
COMMD1	150684	13
RASSF9	9182	13
NGF	4803	12
LIPE	3991	12
SULT1E1	6783	11
LIFR	3977	11
HSD17B3	3293	9
HOXB13	10481	9
PEG3	5178	9
PTPN21	11099	8
GPX5	2880	7
GFM1	85476	6
OXT	5020	6
CA2	760	5
SULT2A1	6822	5
RETN	56729	4
SST	6750	4
Pathway: BCellReceptor
Gene Symbol	Entrez ID	Hubness
SKP1	6500	112
RHOB	388	110
IRF1	3659	108
CCR1	1230	107
CSNK1A1	1452	107
NMI	9111	107
CCL5	6352	106
CCNG2	901	105
CD69	969	105
CCL2	6347	104
PIM1	5292	103
PLCG2	5336	103
ISG20	3669	103
AIM2	9447	102
ICAM1	3383	102
NCK1	4690	102
ELF4	2000	101
CFLAR	8837	101
IFI16	3428	101
UBE2C	11065	101
ESR1	2099	100
IGHM	3507	100
TMBIM6	7009	100
MRFAP1L1	114932	100
IFNGR1	3459	99
IL4R	3566	99
PPP2R1A	5518	99
TNFRSF1B	7133	99
LCP2	3937	98
DARC	2532	97
BCL2A1	597	97
CXCL10	3627	97
MYBL2	4605	97
BIRC5	332	97
LAT	27040	96
NCF4	4689	96
CHN1	1123	96
PTPRC	5788	96
CCNA2	890	96
CD48	962	95
AIF1	199	95
CD86	942	95
DOCK1	1793	95
SRPK1	6732	95
ANP32B	10541	94
P2RY6	5031	94
GZMA	3001	94
BIRC3	330	93
MYD88	4615	93
NEK4	6787	93
PRKCD	5580	93
HCLS1	3059	93
FYN	2534	93
RAB11A	8766	93
E2F3	1871	92
ADD1	118	92
KARS	3735	92
LDB2	9079	92
GSTP1	2950	92
LCK	3932	92
PTPN2	5771	92
RAC2	5880	92
CCNE1	898	91
GBP2	2634	91
ARL3	403	90
RALA	5898	90
NUCB1	4924	90
AURKA	6790	90
ARHGEF1	9138	89
CX3CR1	1524	89
TRAF1	7185	89
HCK	3055	89
IGJ	3512	89
PLXNA1	5361	88
GABRP	2568	88
GPR19	2842	88
EPHB2	2048	88
CXCR4	7852	88
IL1R2	7850	88
ASS1	445	87
MAD2L1	4085	87
EVI2A	2123	87
DGKZ	8525	86
TYROBP	7305	86
IFNGR2	3460	86
SLA	6503	86
TRIP13	9319	85
INPP5D	3635	85
CD9	928	85
HDGF	3068	85
RGS5	8490	84
PTPRF	5792	84
CD27	939	84
TCL1A	8115	83
CCNT2	905	83
CD3G	917	83
CXCL9	4283	82
CYP1B1	1545	82
RPL15	6138	82
SLC16A5	9121	82
CDK1	983	82
PCBP1	5093	82
BTK	695	82
CXCR6	10663	81
SMAD1	4086	81
ID3	3399	81
CDC45	8318	81
MCM4	4173	81
PDCD5	9141	81
DAPK1	1612	80
CD79B	974	80
CXCL1	2919	80
SRP54	6729	80
NA	492304	80
UBE2M	9040	79
CHEK1	1111	79
CD79A	973	79
CDC37	11140	78
GAS1	2619	78
PRKCA	5578	78
PPP1CA	5499	78
PEBP1	5037	78
SMARCC1	6599	78
CD1C	911	78
ARAF	369	77
GAK	2580	77
IFRD1	3475	77
DUSP2	1844	77
YWHAH	7533	77
CSE1L	1434	76
RYK	6259	76
PSMB8	5696	76
NR1H3	10062	76
GNB1	2782	76
FLI1	2313	75
RBM5	10181	75
IL2RA	3559	75
PSMB5	5693	75
COX7B	1349	74
UBE2H	7328	74
IL11RA	3590	73
GNAZ	2781	73
PTGER3	5733	73
FGFR3	2261	72
BIK	638	72
BCL2	596	72
PPP2R3C	55012	72
PHF20	51230	72
USP5	8078	72
IQGAP2	10788	72
SKAP1	8631	72
AMFR	267	72
RAD23A	5886	72
CCND3	896	71
PSEN2	5664	71
TRAF5	7188	71
SRI	6717	71
MYLK	4638	71
JUNB	3726	71
BCL2L1	598	69
IMPA2	3613	69
CD99	4267	69
HCFC1R1	54985	69
DGUOK	1716	69
LRP2	4036	69
CAT	847	68
PIP4K2A	5305	68
TCEB1	6921	68
IER2	9592	68
RRAGB	10325	68
TGFB1	7040	67
NR4A2	4929	67
MAP2K3	5606	67
MAPK3	5595	67
PRDX2	7001	67
RGS13	6003	67
GNA15	2769	66
LTBP2	4053	66
UBE2L6	9246	65
ITGA7	3679	65
FRZB	2487	65
IL18R1	8809	65
PPP3CB	5532	64
TRADD	8717	64
IL6R	3570	64
ARHGDIB	397	64
ARHGEF2	9181	64
PSME1	5720	64
CAPZA2	830	63
IGFBP3	3486	63
STK38	11329	63
BTG1	694	63
VASP	7408	63
CDKN3	1033	62
DDR2	4921	62
FLII	2314	62
NFKBIA	4792	62
GRIA2	2891	61
PLK4	10733	61
IRF7	3665	61
LMNA	4000	61
YWHAQ	10971	61
CSNK1E	1454	60
RPS6KA1	6195	60
HNRNPK	3190	59
NR1D2	9975	59
PPP2CA	5515	59
CASP7	840	59
DUSP8	1850	58
CXCR3	2833	58
DRG2	1819	58
DYNLL1	8655	57
CCL22	6367	57
ITGA6	3655	57
CSNK2B	1460	57
SND1	27044	57
REV3L	5980	56
MCL1	4170	56
MAP4K5	11183	56
IL8	3576	56
SELE	6401	56
CTNNB1	1499	55
RUNX1	861	55
TP53BP2	7159	55
TNF	7124	55
GUK1	2987	55
ATP5G3	518	55
CGA	1081	54
BCAR3	8412	54
RBBP4	5928	54
MAP3K14	9020	54
CD59	966	53
FOSB	2354	53
YES1	7525	53
LAMA3	3909	53
TBXA2R	6915	53
CD44	960	52
EPHA2	1969	52
TXNDC9	10190	52
SOCS2	8835	52
NR3C2	4306	52
PRKCI	5584	52
GSPT1	2935	52
ST13	6767	52
NFKB2	4791	51
RGS12	6002	51
RAB9A	9367	51
SH3GL1	6455	51
NVL	4931	51
ABR	29	51
TP53	7157	50
DUSP5	1847	50
TIE1	7075	50
ITGB4	3691	49
EZR	7430	49
CAMK1	8536	49
RING1	6015	48
GNA11	2767	48
PPP1R1A	5502	48
TLK2	11011	48
FAIM	55179	47
CDK4	1019	47
WDR45	11152	47
YWHAB	7529	47
IGF2BP3	10643	47
IRF4	3662	47
OXTR	5021	47
AKAP1	8165	46
BDKRB2	624	46
CDC6	990	46
CHD3	1107	46
ROCK1	6093	46
UBE2A	7319	46
JUN	3725	46
ERCC2	2068	46
RAB31	11031	46
MAP2K5	5607	45
MAP3K10	4294	45
IFITM2	10581	45
TRAF4	9618	45
CCNC	892	45
VDR	7421	44
TNFRSF10B	8795	44
IFITM1	8519	44
CD80	941	43
HINT1	3094	43
SMARCD3	6604	43
TNFSF10	8743	43
IDE	3416	42
DHFR	1719	41
RNF13	11342	41
PTPRZ1	5803	41
PTH1R	5745	39
PRKAR2B	5577	39
PEA15	8682	39
CDK2	1017	38
SIPA1	6494	38
MYL4	4635	38
CUL5	8065	38
FADD	8772	37
LDLR	3949	37
GRK5	2869	37
NA	934	36
DDIT3	1649	36
CXADR	1525	36
EI24	9538	36
SET	6418	36
ATF4	468	35
PGF	5228	35
PRKG1	5592	35
MAP2K7	5609	35
CDK13	8621	34
GAB1	2549	34
MYO5A	4644	34
RARB	5915	33
PTGES	9536	33
PSMC2	5701	33
EBAG9	9166	32
HNRNPUL1	11100	32
MAPK7	5598	32
BCL2L11	10018	31
TNFRSF8	943	31
GPR109B	8843	31
NME2	4831	31
PAFAH1B1	5048	31
DVL2	1856	31
RPS6KB1	6198	31
ACVR2B	93	31
CCNA1	8900	30
NFATC1	4772	30
SEC63	11231	29
CSDE1	7812	29
PDGFA	5154	29
BMP6	654	29
BPI	671	28
RPS3	6188	28
NR4A1	3164	27
MKNK1	8569	27
RGS7	6000	27
MCF2	4168	26
ASGR2	433	25
RAB5A	5868	25
ADCYAP1	116	24
MED1	5469	24
RAB35	11021	24
CRHR1	1394	24
PPP2R5E	5529	24
CALB1	793	23
RXRG	6258	23
MRPS6	64968	23
GTPBP1	9567	23
ERBB2	2064	23
ACTA2	59	23
ADAM8	101	22
COPB2	9276	21
SH3GL3	6457	21
TP53AIP1	63970	21
EFNB3	1949	21
GABRA2	2555	21
ASGR1	432	21
NRGN	4900	20
AKT2	208	19
PTPRR	5801	19
CDK10	8558	19
HTR2C	3358	19
SLC22A1	6580	18
KSR1	8844	18
LECT2	3950	17
TRIP6	7205	16
DYRK3	8444	16
DPF2	5977	16
EREG	2069	15
LTBP4	8425	15
TXK	7294	14
HAL	3034	14
CDK5R1	8851	14
RAG1	5896	13
GNAL	2774	13
ITGA8	8516	13
CYTH3	9265	11
GNAT1	2779	11
POLH	5429	11
PF4	5196	11
GC	2638	9
GRIK3	2899	9
RIT2	6014	9
DYRK1A	1859	8
IL13RA2	3598	8
TEC	7006	8
CDK6	1021	7
BMP5	653	7
IFNAR1	3454	6
IL10	3586	6
CCL16	6360	5
BMP8A	353500	1
Pathway: EGFR1
Gene Symbol	Entrez ID	Hubness
KRT6B	3854	85
MYBL2	4605	85
RRM2	6241	83
MMP7	4316	82
KRT16	3868	82
NINJ1	4814	81
ARL4C	10123	79
AMD1	262	78
PLAUR	5329	78
TUBB	203068	77
MMP1	4312	76
BUB1B	701	75
IGBP1	3476	75
PNP	4860	74
COTL1	23406	74
PDCD5	9141	74
YPEL5	51646	74
E2F1	1869	73
PKMYT1	9088	73
RANBP1	5902	71
SAP18	10284	71
MCM3	4172	70
ANXA1	301	69
TXNIP	10628	69
IL32	9235	68
C20orf24	55969	68
TCOF1	6949	68
DDX21	9188	67
HMGB3	3149	67
SELENBP1	8991	67
VIM	7431	66
TNFAIP3	7128	66
CLK1	1195	66
PTGS2	5743	65
CAV1	857	65
ITM2B	9445	64
HPRT1	3251	63
MPP6	51678	62
AKAP12	9590	61
MMP3	4314	61
NOP56	10528	61
SFN	2810	60
IL4R	3566	60
LAD1	3898	60
MT1X	4501	59
MYC	4609	59
PLAU	5328	59
DUSP6	1848	58
MT1M	4499	58
ADSL	158	58
CAV2	858	58
CANX	821	57
MSLN	10232	56
ITGB5	3693	56
ESPL1	9700	56
DKK3	27122	55
CAD	790	55
ACOT7	11332	55
LRP1	4035	55
SNAI2	6591	54
LIF	3976	54
EGR1	1958	54
EMP1	2012	54
TAGLN	6876	54
LCN2	3934	54
NUP205	23165	54
ARID5B	84159	54
CTGF	1490	53
HAS2	3037	53
ZYX	7791	53
PIK3IP1	113791	53
ALDH2	217	53
ZFP36L2	678	52
SPRY2	10253	52
TRIB2	28951	52
CDO1	1036	52
CDK5	1020	52
MELK	9833	52
FGFR3	2261	52
ROR1	4919	51
CXCL10	3627	51
FGFBP1	9982	50
HNRNPAB	3182	50
HPCAL1	3241	50
GJA1	2697	50
PPAT	5471	49
CYCS	54205	49
FKBP4	2288	49
NUAK1	9891	49
DVL3	1857	49
GAS6	2621	49
COMMD10	51397	48
MT1F	4494	48
MAPT	4137	48
CORO1A	11151	48
MME	4311	48
MT1H	4496	47
PPARG	5468	47
TMEM97	27346	46
RPL15	6138	46
TUBG1	7283	46
HSPB1	3315	46
HBEGF	1839	45
UBE2A	7319	45
PPAP2B	8613	45
ZFP36L1	677	45
DUSP4	1846	44
SNAI1	6615	44
DUSP1	1843	44
PHLDA1	22822	44
PBXIP1	57326	44
GRB2	2885	44
IFIT2	3433	44
SERPINB6	5269	43
SOX9	6662	43
BZW1	9689	43
CLDN4	1364	43
TIMP3	7078	43
REPIN1	29803	43
GRN	2896	43
SHMT2	6472	43
EHD1	10938	42
CXCL5	6374	42
PPP2R1A	5518	42
TOP2A	7153	42
AREG	374	41
SPP1	6696	41
CRYAB	1410	41
IFI44L	10964	41
MAP2	4133	40
PDLIM4	8572	39
ID3	3399	39
HLA-C	3107	39
SAA4	6291	38
CTSH	1512	38
FGF7	2252	38
IFI27	3429	38
CBFB	865	38
RPL12	6136	37
NAV3	89795	37
SEPT7	989	37
CCND1	595	37
ESR1	2099	37
HGF	3082	37
PHLDA2	7262	37
TNFSF10	8743	37
CDK9	1025	36
GADD45A	1647	36
SEPT9	10801	36
PLK2	10769	35
HSP90B1	7184	35
MGLL	11343	34
MET	4233	34
PPP1R10	5514	34
ITGA2	3673	34
CYP27B1	1594	33
HNRNPK	3190	33
PTHLH	5744	33
SDC4	6385	33
IGFBP3	3486	33
CHMP5	51510	33
PRPS1	5631	32
GM2A	2760	32
GPRC5A	9052	31
UBE2N	7334	31
GABRE	2564	31
CDK4	1019	31
SQSTM1	8878	30
BTG1	694	30
CDKN1B	1027	29
VCL	7414	29
TRIM2	23321	29
ACP5	54	29
LUC7L3	51747	29
CCNC	892	27
CXCL6	6372	27
NGFR	4804	27
IFIT1	3434	27
BCL6	604	26
ATP9B	374868	25
MAGEA6	4105	25
FASLG	356	25
ADSS	159	25
HSD11B2	3291	24
EGFR	1956	24
CDKN1A	1026	22
NOS1	4842	22
CDC16	8881	22
WDR26	80232	21
TGFA	7039	20
PIK3C2G	5288	20
IFITM1	8519	20
AP3S1	1176	19
HAS1	3036	19
ITGA3	3675	19
CSPG4	1464	19
IDH1	3417	19
S100A7	6278	19
MAGEA4	4103	18
TGM2	7052	18
MT1G	4495	18
ERBB2	2064	18
CSF1	1435	18
SERPINB2	5055	17
ARHGAP1	392	17
SLC20A1	6574	17
MAGED1	9500	17
SLC16A7	9194	15
PEG10	23089	14
ZNF10	7556	14
CLDN1	9076	13
GNL1	2794	13
NR4A3	8013	12
PTS	5805	12
HS3ST1	9957	11
CASP5	838	11
CDC42	998	11
TGFB2	7042	11
RAF1	5894	11
ABI2	10152	10
ATP6V1B1	525	10
SERPINB3	6317	9
MT3	4504	8
NA	54211	8
ITGB1	3688	8
KLK3	354	8
TUBA8	51807	7
PLCG1	5335	6
IL1RN	3557	6
ABCA1	19	6
TFPI2	7980	5
CA2	760	3
CYP1A2	1544	3
MAGEA1	4100	1
CRYBA4	1413	1
Pathway: IL1
Gene Symbol	Entrez ID	Hubness
SOD2	6648	101
ANXA9	8416	97
LDHB	3945	96
CCL8	6355	93
TNFAIP3	7128	91
CXCL1	2919	90
AMD1	262	88
PTTG1	9232	87
MMP12	4321	87
ICAM1	3383	87
CCL5	6352	86
NFKBIE	4794	86
C1R	715	86
WARS	7453	85
CCL2	6347	85
IL1R2	7850	84
PTX3	5806	84
UBD	10537	84
IL15RA	3601	83
TTK	7272	83
GARS	2617	83
IRX5	10265	83
DNMT1	1786	82
CCL20	6364	82
MMP1	4312	81
IL6	3569	81
PRNP	5621	80
CHI3L1	1116	80
SRGN	5552	80
BIRC3	330	80
CHI3L2	1117	79
C3	718	79
AKR1B1	231	77
PTGS2	5743	77
CXCL2	2920	76
PLK1	5347	75
PIM2	11040	75
MATN3	4148	74
CCL7	6354	73
CCL13	6357	73
IL8	3576	72
APEH	327	72
MYC	4609	71
HLA-B	3106	70
ALDH3A2	224	70
PMVK	10654	70
LCP1	3936	69
SRSF5	6430	69
PNP	4860	68
ENO1	2023	67
CKS2	1164	66
KRT19	3880	66
KRT8	3856	66
LCN2	3934	65
GAPDH	2597	65
MTHFD2	10797	65
MAD2L1	4085	65
CCL4	6351	65
PGGT1B	5229	64
HBEGF	1839	63
IFNG	3458	62
UCHL3	7347	61
TNFAIP2	7127	61
BUB1	699	60
BMP2	650	60
TIMP3	7078	60
SOD3	6649	58
CXCL5	6374	58
TXNRD1	7296	58
TNF	7124	57
AK2	204	57
LIF	3976	57
BCL2L1	598	56
COL10A1	1300	56
MMP3	4314	55
COL1A2	1278	55
IL1B	3553	53
BMP4	652	53
FOSL1	8061	52
COMP	1311	52
SMAD3	4088	52
HPRT1	3251	51
CXCL3	2921	51
CXCL12	6387	51
NAMPT	10135	49
SERPINE1	5054	49
MVP	9961	49
ZFP36	7538	48
RPL13A	23521	48
DAB2	1601	48
MMP11	4320	48
MT2A	4502	47
AKR1C2	1646	47
CFH	3075	47
RPS21	6227	46
HSP90AB1	3326	46
ID1	3397	45
ANXA3	306	45
SERPINB3	6317	45
BCL9	607	44
NDUFV1	4723	43
NFKBIA	4792	43
PPARG	5468	43
CDC6	990	42
APP	351	42
NR2F2	7026	42
CXCL6	6372	41
ALDH3B2	222	41
STMN2	11075	41
GUCY1B3	2983	40
DCN	1634	40
DUSP6	1848	40
SLC25A28	81894	40
TNFAIP6	7130	40
LOX	4015	40
NFKB1	4790	39
RHOB	388	38
FOS	2353	38
ALDH1A1	216	38
FAS	355	38
PTH1R	5745	38
PRKCD	5580	37
MATN2	4147	37
FOLR2	2350	37
FABP5	2171	37
RRAD	6236	36
TIMP2	7077	35
CAT	847	35
ST3GAL4	6484	34
RELA	5970	34
AMPD3	272	34
FANCC	2176	34
VEGFB	7423	33
POLR2K	5440	32
HMGCL	3155	32
HNMT	3176	32
SLC27A2	11001	32
VEGFA	7422	32
FGFR2	2263	32
PEX16	9409	32
SEPP1	6414	31
A2M	2	31
BTN3A1	11119	31
KRT32	3882	31
KLK6	5653	31
PAFAH2	5051	30
JUN	3725	30
RPLP2	6181	30
GSTP1	2950	30
GTF2F1	2962	29
RGS5	8490	29
PSMA3	5684	29
GLUL	2752	29
CALR	811	29
ZNF672	79894	29
STK39	27347	28
TFPI	7035	27
TNFRSF11B	4982	27
GREM1	26585	27
SPP1	6696	27
DYSF	8291	27
MMP13	4322	26
CCL11	6356	26
FOXO3	2309	25
FGF2	2247	24
IMPDH2	3615	23
RARS	5917	23
PLK2	10769	23
CLIC1	1192	23
PRKDC	5591	23
SHC1	6464	22
DUSP3	1845	21
COL2A1	1280	21
GDF10	2662	21
SEPT9	10801	21
INHBA	3624	20
SMAD1	4086	20
NAP1L4	4676	20
PIP5K1A	8394	19
SERPINB2	5055	19
CLCN6	1185	19
RGS4	5999	18
LYPD3	27076	18
ERBB2	2064	18
DLX5	1749	18
SULT4A1	25830	17
RUNX1	861	17
PLA2R1	22925	17
BCCIP	56647	16
ARNT	405	16
PSG4	5672	16
PXN	5829	15
PDE4D	5144	15
CSF3	1440	15
MMP10	4319	15
GDF5	8200	15
PRKCZ	5590	14
TSPYL2	64061	14
CFB	629	14
PTGES	9536	14
NR4A3	8013	14
GNRHR	2798	14
SERPINB4	6318	12
GRAP2	9402	11
MUC5AC	4586	11
ACPP	55	11
ATF2	1386	11
UST	10090	10
SCIN	85477	10
ARL4D	379	10
IL1RN	3557	9
CDK10	8558	9
GNB5	10681	9
GJB1	2705	9
MED1	5469	9
NOTCH3	4854	9
HAPLN1	1404	9
CASP3	836	9
NDUFS3	4722	8
ARSA	410	6
IL1A	3552	6
PTPN21	11099	4
CS	1431	4
MAPK10	5602	4
NOS2	4843	4
GSTA3	2940	4
HSD3B1	3283	4
TMLHE	55217	3
CCDC28B	79140	3
MUC4	4585	3
CSF2	1437	2
Pathway: IL2
Gene Symbol	Entrez ID	Hubness
GBP1	2633	266
LDHB	3945	258
WARS	7453	258
RNF103	7844	253
MAPT	4137	252
CCR1	1230	247
PIM1	5292	242
GZMB	3002	242
NFIL3	4783	242
CTSC	1075	237
NMI	9111	233
UPP1	7378	231
EVL	51466	229
SAMHD1	25939	228
CCNG2	901	227
ICAM1	3383	226
IL21R	50615	225
GNLY	10578	223
SH2D2A	9047	223
TNFRSF1B	7133	222
BLM	641	221
NINJ1	4814	221
CD53	963	220
LTB	4050	220
ITGB2	3689	218
PRKX	5613	217
DCI	1632	217
CYTIP	9595	216
FYN	2534	216
CD247	919	215
LY75	4065	215
EIF2C2	27161	215
LCK	3932	215
DOK2	9046	214
S100A4	6275	214
SLC2A3	6515	213
ZNF267	10308	213
KARS	3735	212
LCP2	3937	212
CASP1	834	212
IL2RG	3561	212
ITK	3702	212
FAS	355	210
CRIP1	1396	210
PLAC8	51316	209
CCR5	1234	209
STAT1	6772	209
FLNB	2317	208
TES	26136	207
GZMA	3001	207
SLAMF1	6504	207
BTG3	10950	207
SUOX	6821	207
SLC7A7	9056	206
NUMA1	4926	206
FCER1G	2207	205
UBC	7316	205
TIMP2	7077	204
ODC1	4953	204
IL4R	3566	204
SGK1	6446	204
STK17B	9262	203
NKG7	4818	203
CLEC2B	9976	201
AIF1	199	201
APOBEC3G	60489	201
EZH2	2146	201
PLEK	5341	199
CFLAR	8837	198
SLC9A3R1	9368	198
CAMK2N1	55450	198
CHST12	55501	197
CXCR4	7852	197
STAT4	6775	197
SACS	26278	196
TCEAL1	9338	196
IL6	3569	195
KLRD1	3824	195
MAL	4118	195
TTK	7272	195
CD69	969	194
PPP1R16B	26051	194
MXD4	10608	194
VEZF1	7716	194
GARS	2617	193
FGR	2268	191
CD96	10225	190
IFNG	3458	190
MDFIC	29969	189
DENND3	22898	189
CR2	1380	188
CCND2	894	187
CCL4	6351	187
SLC7A5	8140	186
RGS19	10287	186
SRD5A1	6715	186
CCL5	6352	186
MFHAS1	9258	185
VIM	7431	185
CTSW	1521	184
IGJ	3512	184
YARS	8565	184
C1orf38	9473	183
PLAUR	5329	182
PRKCA	5578	181
MTHFD2	10797	181
TRAT1	50852	180
KLF11	8462	179
IL18RAP	8807	179
TAP1	6890	179
BHLHE40	8553	178
CBFB	865	178
SLCO2B1	11309	178
H1FX	8971	178
GAPDH	2597	177
GATA3	2625	177
ETS2	2114	177
CD2	914	177
ZBED2	79413	176
CARD9	64170	175
BAG2	9532	175
AHNAK	79026	174
RAB7L1	8934	173
DKC1	1736	173
BOP1	23246	173
UCK2	7371	173
C7orf23	79161	173
DDAH1	23576	173
BLVRB	645	173
CD300A	11314	172
CTSB	1508	172
FOXO1	2308	172
AOAH	313	170
IL2RA	3559	169
PLCL2	23228	168
RBM38	55544	168
S1PR1	1901	167
SOS1	6654	167
VEGFA	7422	167
IFI44	10561	167
CTPS	1503	165
IL18R1	8809	164
PCNA	5111	164
CD52	1043	164
TLK1	9874	164
RIN3	79890	163
AKT3	10000	163
NA	1231	163
CTSH	1512	163
TM7SF2	7108	163
IQGAP2	10788	163
LAT	27040	163
LAPTM5	7805	163
BYSL	705	162
FASLG	356	162
HPN	3249	162
STIP1	10963	161
DDX21	9188	161
B4GALT5	9334	161
SPOCK2	9806	161
REPS2	9185	160
PDCD4	27250	160
GPR183	1880	160
P2RX5	5026	160
KCNN4	3783	160
ADD3	120	159
LRMP	4033	159
SRGN	5552	159
PRKCB	5579	159
AHR	196	158
FUCA1	2517	158
CCR7	1236	158
CD6	923	158
KLRF1	51348	157
HIST1H2AC	8334	157
TECR	9524	157
ARL6IP1	23204	157
ITGB7	3695	157
BNIP3L	665	157
ARHGDIA	396	156
TSC22D3	1831	156
PCSK6	5046	156
BIRC3	330	156
PDE4B	5142	155
TCOF1	6949	155
GZMK	3003	155
FYB	2533	155
EVI2A	2123	155
VNN2	8875	155
CTSO	1519	155
GNPTAB	79158	154
ARAP2	116984	154
CD40LG	959	154
FAM8A1	51439	154
CTSS	1520	154
HMHA1	23526	153
EMP3	2014	153
SORL1	6653	152
ACTB	60	151
USP15	9958	151
IL6ST	3572	150
RPS6KA3	6197	150
BTN3A1	11119	150
RASGRP2	10235	149
SP100	6672	148
ARRB2	409	148
NLRP1	22861	148
SELL	6402	148
GPR18	2841	148
ATP6AP2	10159	147
CASP9	842	147
PRMT5	10419	147
NCR3	259197	147
BTN3A3	10384	147
GRIA2	2891	147
SH2D1A	4068	147
PIM2	11040	147
RGS1	5996	146
NOP16	51491	146
IL12RB2	3595	146
IL2RB	3560	146
CDIPT	10423	146
ABCE1	6059	145
SIT1	27240	145
MTHFD1	4522	144
TPI1	7167	144
TARS	6897	144
LAPTM4B	55353	144
DNAL4	10126	144
CD27	939	144
SMAD3	4088	144
LAIR2	3904	143
MMD	23531	143
CYP7B1	9420	143
SFN	2810	143
APBB2	323	143
IL16	3603	143
YTHDC2	64848	142
TCEB1	6921	142
EAPP	55837	142
MALL	7851	141
STAT5A	6776	141
CLDND1	56650	141
TNFRSF25	8718	141
NOP56	10528	140
PAICS	10606	140
EHD1	10938	140
PLAU	5328	139
ADAM19	8728	139
RRAS2	22800	139
CCND1	595	139
IL8	3576	138
TNFRSF14	8764	138
PRKCD	5580	138
MAN2A1	4124	138
CDK17	5128	137
NR3C1	2908	137
DUSP8	1850	137
ZEB2	9839	136
GALNT7	51809	136
BAT2L1	84726	136
CDC25B	994	136
LY6E	4061	136
MEOX1	4222	135
TAGLN2	8407	135
TGFBR2	7048	135
TTLL1	25809	135
WAC	51322	134
NOLC1	9221	134
ASNS	440	134
FMNL1	752	134
DENND2D	79961	134
TRIM21	6737	133
LARP4	113251	133
ULK2	9706	132
CLIC3	9022	132
CD244	51744	132
RALB	5899	132
TTN	7273	132
LY9	4063	132
VAMP5	10791	131
MYO1F	4542	131
CCNE1	898	131
RAB27B	5874	130
SPN	6693	130
BAG1	573	130
SSBP2	23635	130
STK17A	9263	130
SLC35E2	9906	130
CPA3	1359	129
ATRX	546	129
BTN3A2	11118	129
CITED2	10370	129
TCF7	6932	129
RASGRP1	10125	128
IL1B	3553	127
RNF144A	9781	127
PIGH	5283	127
BRD3	8019	127
PKIG	11142	127
JOSD1	9929	127
EPHB6	2051	127
E2F3	1871	127
DNAJB1	3337	127
DPM2	8818	126
SORBS3	10174	126
LSP1	4046	126
ZFP36L2	678	126
PIAS3	10401	126
GZMM	3004	125
EIF2S2	8894	125
MNAT1	4331	124
UCP2	7351	124
CISH	1154	123
TXN	7295	123
LEPREL4	10609	123
MNT	4335	123
EPHA4	2043	123
PARP8	79668	122
OCRL	4952	122
URB2	9816	122
APOBEC3B	9582	122
CTSK	1513	122
GALNT10	55568	121
TXNRD1	7296	121
HNRNPAB	3182	121
LIMS1	3987	121
PLAG1	5324	121
BRD8	10902	121
SOCS1	8651	120
KLF13	51621	120
KIF22	3835	120
ID3	3399	120
PTPN6	5777	120
ARHGEF18	23370	119
IDI1	3422	118
CX3CR1	1524	118
MAPKAPK2	9261	117
CTNNA1	1495	117
ACSL1	2180	117
TMX1	81542	117
GLS	2744	117
NMT2	9397	117
PASK	23178	117
JUND	3727	116
PDIA3	2923	116
IL1RAP	3556	116
RBM3	5935	116
SSBP1	6742	116
NFATC3	4775	116
KLHL2	11275	114
RRBP1	6238	114
AP3M2	10947	114
SPON1	10418	114
ITGAX	3687	114
HIST1H2BD	3017	113
ADA	100	113
RPL21	6144	113
PSAT1	29968	113
SQLE	6713	112
CTDSP2	10106	112
IL1R1	3554	111
NME1	4830	111
UBE2N	7334	111
ABCB1	5243	111
RELA	5970	111
SLC35E1	79939	110
SLC1A5	6510	110
PKD2	5311	110
MAPRE2	10982	110
TSPYL1	7259	109
CTSF	8722	109
SRF	6722	109
RGS10	6001	109
BTG1	694	109
PTGER3	5733	108
MAT2A	4144	108
TLR4	7099	108
PA2G4	5036	108
LPIN2	9663	108
S100A11	6282	108
LITAF	9516	108
GPX4	2879	107
FKTN	2218	107
FCGBP	8857	107
FLOT1	10211	106
PRKY	5616	106
PPP2R5C	5527	106
CYTH4	27128	106
ID2	3398	105
IRF5	3663	105
ZFP36	7538	105
CTSD	1509	104
NAMPT	10135	104
GPRC5B	51704	104
CMAH	8418	104
PBXIP1	57326	104
ADSL	158	104
FURIN	5045	103
HSP90AA1	3320	103
TRPV1	7442	103
PIAS4	51588	103
NFIC	4782	102
RFC5	5985	102
TAB2	23118	101
ATF5	22809	101
SERPINE1	5054	101
COL1A2	1278	101
RUFY1	80230	101
MT1H	4496	101
DHRS7	51635	100
PTGER2	5732	100
PITRM1	10531	100
STK38	11329	100
INPP5F	22876	100
IER3	8870	99
TAF4B	6875	99
TPST1	8460	99
CHSY1	22856	98
GADD45G	10912	98
RAB31	11031	98
NR4A2	4929	98
TNFRSF4	7293	98
FAM53B	9679	98
NVL	4931	98
ITGAM	3684	97
CYP51A1	1595	97
FOS	2353	97
ACP5	54	97
ELF1	1997	97
SNX4	8723	97
DUSP1	1843	96
RGS3	5998	95
IRF9	10379	95
PER2	8864	95
PRSS23	11098	94
CASP10	843	94
IFITM3	10410	94
COG4	25839	94
TRIB2	28951	94
RGS16	6004	93
PPARD	5467	93
SEPT9	10801	93
PTPN3	5774	92
KIAA0802	23255	92
PDE3B	5140	92
LIF	3976	91
BRWD1	54014	90
MACF1	23499	90
ENPP4	22875	90
IFIT1	3434	89
CIC	23152	89
VWA5A	4013	89
MXI1	4601	89
HIST1H2BE	8344	89
GTF2I	2969	89
PTP4A1	7803	88
GALE	2582	88
MICA	4276	88
TPST2	8459	87
NOS1AP	9722	87
PTPRN2	5799	87
SLC38A1	81539	86
CCR6	1235	86
GOT1	2805	86
RERE	473	86
CDK20	23552	85
PSMB1	5689	85
CD55	1604	85
ATP1B1	481	85
KLHL21	9903	85
DUSP3	1845	85
ZBTB16	7704	84
PPRC1	23082	84
ZNF75D	7626	84
CXCR5	643	84
ARHGEF7	8874	84
ZNF394	84124	83
MAST3	23031	83
NELL2	4753	83
BCKDHB	594	83
KBTBD2	25948	82
ST13	6767	82
SCML2	10389	82
POLR2D	5433	82
MAPK1	5594	82
SMC4	10051	81
MT2A	4502	81
HTR3A	3359	80
PPP1R2	5504	80
RAB33A	9363	80
RNF125	54941	79
SLC30A1	7779	79
PDK4	5166	79
ACTN1	87	79
ABLIM1	3983	78
PIK3R1	5295	78
TBCD	6904	78
PIK3C2B	5287	78
TOP1	7150	77
LEPROTL1	23484	77
VPS13A	23230	77
APP	351	77
IRF4	3662	76
GRK5	2869	76
DUSP9	1852	76
BCL6	604	76
NFAT5	10725	75
C6orf105	84830	75
HDAC4	9759	75
ACAA2	10449	75
TRAP1	10131	75
DUSP7	1849	75
DDX42	11325	75
LDLR	3949	74
TRPV6	55503	74
CENPI	2491	74
CSNK1G2	1455	74
BPGM	669	73
MAPKAPK3	7867	73
FOSL2	2355	73
VAMP4	8674	73
PMS2L5	5383	73
HSF4	3299	73
GALNT11	63917	72
CXCR1	3577	72
NDST2	8509	72
SRP19	6728	72
SMARCD3	6604	72
DUSP11	8446	71
NDUFV2	4729	71
ATF4	468	70
SLC7A1	6541	70
NFIX	4784	70
CD68	968	69
DUSP14	11072	68
ZBTB11	27107	67
SLC25A20	788	67
TRAFD1	10906	67
TAF1	6872	66
TNFRSF11A	8792	66
EIF1	10209	66
ITPKB	3707	66
IKBKG	8517	66
SPAG9	9043	65
ANK2	287	65
SFPQ	6421	65
RNF139	11236	64
ARF6	382	64
TAF4	6874	64
CUL4B	8450	64
TAX1BP3	30851	64
ZBTB7A	51341	63
HIST2H2AA3	8337	63
HIST1H2BJ	8970	63
GCHFR	2644	62
CASK	8573	62
MLLT3	4300	61
PFKFB3	5209	60
GALNT3	2591	60
BCAP29	55973	59
MLLT10	8028	59
IMMT	10989	59
FUBP1	8880	59
PTCH1	5727	59
DUSP10	11221	59
RORA	6095	58
MPHOSPH9	10198	58
PTPN4	5775	57
TRIM37	4591	57
CEACAM1	634	57
PRSS16	10279	57
OXSR1	9943	57
KIR2DL2	3803	56
SMAD5	4090	56
GPC3	2719	56
JUN	3725	56
ADD2	119	56
ATXN7	6314	56
PPP2R2B	5521	55
DNAJC3	5611	55
PMAIP1	5366	54
GAD2	2572	54
LYST	1130	54
ZCCHC11	23318	54
THRAP3	9967	53
PKIA	5569	53
ESYT1	23344	53
CD5	921	53
TIA1	7072	52
[truncated: 3,421 more rows]
