# Supplementary material for: DART: Denoising Algorithm based on Relevance network Topology improves molecular pathway activity inference
Source: BMC Bioinformatics. 2011 Oct 19;12:403. doi: 10.1186/1471-2105-12-403 (PMC3228554; doi:10.1186/1471-2105-12-403)
Supplement: Additional file 6 — Comparison of module genes between CORG and DART. Table comparing the number of genes in the CORG and DART predictors of pathway activity. [file 1471-2105-12-403-S6.TXT]

               nG
Pathway   CORG    DART
ERBB2     2       282
MYC       4       154
TP53      2       60
