# Supplementary material for: DART: Denoising Algorithm based on Relevance network Topology improves molecular pathway activity inference
Source: BMC Bioinformatics. 2011 Oct 19;12:403. doi: 10.1186/1471-2105-12-403 (PMC3228554; doi:10.1186/1471-2105-12-403)
Supplement: Additional file 7 — GSEA table for DART ERBB2 module genes. Gene Set Enrichment Analysis table for the ERBB2 DART gene modules (relevance subnetworks). P-values are from a one-tailed hypergeometric test using the genes on the Affy array (Wang data set) as the null background. [file 1471-2105-12-403-S7.TXT]

Gene List	nList	nRep	fRep	nOVLAP	pvalue	adjPval	Genes
ERBB2-mapk	303	299	0.986798679867987	270	0	0	GABARAP DNAJB1 ACTR1A SUMO3 PSAP RERE ACTA2 RAD23A GNAI2 PLD3 PFKL BTG2 SREBF2 COPE DAB2 FLOT2 GBF1 INSIG1 ACIN1 HEXA ALDOC ACAA1 GOLGA3 CNOT8 CHPF SREBF1 SEC24C HDAC5 TUBGCP2 DNAJB2 SNAP25 PEX11B POLR2A P4HA2 PRKACA FUCA1 IL8 SOX9 MEF2D PIAS3 BAHD1 SDF2 RABAC1 PAK4 FXR2 PRAF2 ZNF318 TRIM38 ERF ITPKB PSEN2 NEO1 LMO3 PPIC TFF3 MAPK4 CACNA2D2 ALDH3B2 SLC22A18 VIPR1 CRIP1 FGF13 DEPDC5 DCT ACHE MC1R …
DODD_NASOPHARYNGEAL_CARCINOMA_DN	1345	1074	0.798513011152416	57	1.62907178053895e-20	5.04034808898752e-17	ATAD2 RAD54B POLQ PLK4 TARS ALDH8A1 YWHAQ DNAJB6 UCK2 LSM6 ECT2 PWP1 HOXC6 CDC6 MELK ABCE1 IPO9 CCNE2 HDAC2 C13orf23 WDR43 MAD2L1 SR140 XRCC4 ORC6L ORC3L RIPK2 RFC4 RFC5 SFRS7 SNRPD1 UCHL5 MMD PAICS PFDN4 TTK RANBP1 RANBP2 QKI SLC35F2 CTPS NFYB HSPD1 KCNMA1 MPHOSPH9 C2orf3 CBX3 CENPF CENPE PNN ILF3 ACTA2 FBXO22 FBXO5 SPG21 PAWR PPAT
KINSEY_TARGETS_OF_EWSR1_FLII_FUSION_UP	1251	976	0.78017585931255	53	1.63727215619318e-19	3.37714670084113e-16	ATAD2 RAD54B POLQ PLK4 UCK2 ECT2 CDC6 MELK DICER1 MPDU1 NUDT4 CCNE2 C13orf23 PSMD1 MAD2L1 NOL7 ORC6L KMO RFC4 RFC5 EXOSC9 SNRPD1 UCHL5 WRB PAICS RTCD1 FGF13 TTK RANBP1 DNAJB1 HS2ST1 ME1 SLC35F2 CTPS NFYB HSPD1 MPHOSPH9 C2orf3 DLAT TPD52 MAGOH ZNF76 CENPF ILF3 FBXO22 GGA2 FBXO5 SLC20A1 PPID RAD23A PAWR WWOX PPAT
KOBAYASHI_EGFR_SIGNALING_24HR_DN	250	250	1	24	1.52757841661648e-14	2.36316381050569e-11	SHCBP1 ATAD2 RAD54B PLK4 PAICS PNN MAD2L1 UCK2 TTK RANBP1 ECT2 CTPS ORC6L CDC6 SLC20A1 MELK RFC4 RFC5 G0S2 SOX9 ABCE1 SFRS7 CCNE2 SNRPD1
PUJANA_CHEK2_PCC_NETWORK	765	758	0.990849673202614	39	9.63521543251178e-14	1.19245426192766e-10	SNX4 PLK4 PAICS PFDN4 UCK2 TTK RANBP1 LSM6 HS2ST1 ME1 PPIG CTPS NFYB PWP1 HSPD1 CDC6 INSIG1 MELK MPHOSPH9 ABCE1 C2orf3 NRL BAZ1A KIAA0020 DLAT CCNE2 HDAC2 MAGOH CBX3 CENPF CENPE PNN WDR43 MAD2L1 ILF3 PPID RFC4 RFC5 CCT5
RODRIGUES_THYROID_CARCINOMA_POORLY_DIFFERENTIATED_UP	626	525	0.838658146964856	32	2.13943436829904e-13	2.20646997850574e-10	SHCBP1 ATAD2 UCHL5 ADAM9 TARS PAICS RTCD1 PFDN4 UCK2 TTK ECT2 GMFB CTPS HSPD1 CDC6 P4HA2 ABCE1 CCNE2 CBX3 CENPF MAD2L1 CBARA1 SR140 FBXO22 PAPOLA XRCC4 ORC6L FBXO5 RFC4 EXOSC9 PPAT SNRPD1
WEI_MYCN_TARGETS_WITH_E_BOX	797	633	0.794228356336261	35	2.54976838469604e-13	2.2539952520713e-10	ATAD2 RAD54B USP5 UCK2 RPP40 LSM6 PWP1 CDC6 ABCE1 BAZ1A C21orf2 CCNE2 PSMD1 WDR43 MAD2L1 PAPOLA XRCC4 ORC6L RIPK2 SFRS7 EXOSC9 SNRPD1 UCHL5 PAICS MRPS35 HS2ST1 ME1 CTPS KCNMA1 KIAA0020 FBXO22 GGA2 SLC20A1 PPID PPAT
GGGCGGR_V$SP1_Q6	2178	1836	0.84297520661157	62	6.36399157408767e-13	4.92254748255681e-10	SNX11 PNRC1 YWHAQ RAB4B PPIG MRPL17 HOXC6 SUPT6H IPO9 MEF2D PSMD1 CSDA CRIP1 ORC6L SFRS7 UCHL5 FBP1 SDF2 PLEKHB1 ICA1 MRPS35 TBC1D17 DNAJC4 HS2ST1 IQCB1 RAB31 SEC24C HSPD1 SREBF2 KCNMA1 DNAJB2 GOLGA3 FLOT2 MAN2B1 BAHD1 MAP1A PIAS3 FKBP11 MUC1 NDRG2 PIK3R2 GBF1 PLK4 CUL5 USP5 PAK4 GNAI2 FXR2 MELK MPDU1 SUMO3 PRKACA SPAG4 SOX9 TAF6L RANBP1 CHPF ERF HCFC1R1 GABARAP ILF3 POLR2A
DIAZ_CHRONIC_MEYLOGENOUS_LEUKEMIA_UP	1374	1372	0.998544395924309	51	3.30397383787831e-12	2.27166556764344e-09	CD36 SNX4 USP11 TARS CUL5 CNOT8 GMFB PWP1 ABCE1 BAZ1A MPDU1 HDAC2 PSMD1 MAD2L1 CBARA1 NPAT TM9SF1 CRIP1 ACTR1A RFC4 EIF4ENIF1 SNRPD1 UCHL5 WRB TAF6L PAICS MRPS35 RTCD1 PFDN4 RANBP1 RANBP2 HS2ST1 KCMF1 RAB31 NFYB SREBF2 ALG3 SREBF1 MAGOH CBX3 FLOT2 PPP4R1 PNN ILF3 WBSCR22 MARK3 SEC24B GNS ALDH4A1 PPID PPAT
CTTTGT_V$LEF1_Q2	1495	1235	0.826086956521739	47	1.20353445630316e-11	7.44747121560394e-09	LRRC20 DTNA PNRC1 ABCC5 YWHAQ USP5 PIK3R3 CAB39L L1CAM PAK1IP1 HOXC6 GNAT1 FXR2 PGPEP1 DDR1 IPO9 BAZ1A CCNE2 HDAC2 MEF2D C13orf23 TIAM1 NPAT TCAP ACTR1A SFRS7 MMD CHPF KCNE4 KCMF1 NFYB SREBF2 OSGEP GABARAP CBX3 VAT1 CENPF PPP4R1 LMO3 NEO1 BTG2 PNN ILF3 BAHD1 RERE POLR2A NDRG2
MANALO_HYPOXIA_DN	287	285	0.993031358885017	22	1.57570027941426e-11	8.86403029910493e-09	SHCBP1 UCHL5 EBNA1BP2 MAD2L1 ILF3 WBSCR22 RPL39L RANBP1 RPP40 CTPS PAK1IP1 ORC6L FBXO5 CDC6 MELK MPHOSPH9 RFC5 KIAA0020 DLAT CCNE2 PPAT SNRPD1
CHIANG_LIVER_CANCER_SUBCLASS_PROLIFERATION_UP	137	116	0.846715328467153	15	2.06847756665258e-11	1.06664493187051e-08	SHCBP1 CSDA ECT2 MMD ORC6L CENPF CENPE FBXO5 CDC6 RFC4 DDR1 SOX9 MAD2L1 TTK HDAC2
INTRACELLULAR_ORGANELLE_PART	1150	1022	0.888695652173913	41	5.99030338266609e-11	2.85138441014906e-08	PML POLQ AAAS RPP40 LSM6 PPIG HDAC2 SUMO3 DULLARD MAD2L1 XRCC4 ACTR1A RFC4 RFC5 EXOSC9 SNRPD1 TAF6L ICA1 MRPS35 RTCD1 TTK TUBGCP2 RANBP2 NFYB HSPD1 ALG3 GOLGA3 SREBF1 CENPF CENPE PNN MAP1A COPE GGA2 HDAC5 TINF2 FBXO5 ALDH4A1 POLR2A SPG21 PSEN2
ORGANELLE_PART	1155	1026	0.888311688311688	41	6.74923765574533e-11	2.95193116534098e-08	PML POLQ AAAS RPP40 LSM6 PPIG HDAC2 SUMO3 DULLARD MAD2L1 XRCC4 ACTR1A RFC4 RFC5 EXOSC9 SNRPD1 TAF6L ICA1 MRPS35 RTCD1 TTK TUBGCP2 RANBP2 NFYB HSPD1 ALG3 GOLGA3 SREBF1 CENPF CENPE PNN MAP1A COPE GGA2 HDAC5 TINF2 FBXO5 ALDH4A1 POLR2A SPG21 PSEN2
RCGCANGCGY_V$NRF1_Q6	615	506	0.822764227642276	28	7.15561853266237e-11	2.95193116534098e-08	ILVBL WRB PLK4 SCAMP2 PNRC1 ABCC5 RTCD1 TBC1D17 CBR1 SEC24C MRPL17 HSPD1 FXR2 IPO9 MPDU1 NUDT4 DULLARD VAT1 LMO3 MAD2L1 ILF3 NPAT ACIN1 FBXO5 POLR2A ACTR1A CCT5 SFRS7
RODRIGUES_THYROID_CARCINOMA_ANAPLASTIC_UP	707	582	0.823196605374823	30	8.16522385680314e-11	3.15790032661861e-08	ATAD2 PLK4 TARS PAICS CUL5 RTCD1 PFDN4 UCK2 TTK ECT2 GMFB L1CAM KIAA1033 HSPD1 SUPT6H KCNMA1 MELK IL8 KIAA0020 SNAP25 CBX3 CENPF CENPE PNN MAD2L1 SR140 PAPOLA XRCC4 ORC6L PRPF4B
WINNEPENNINCKX_MELANOMA_METASTASIS_UP	161	136	0.84472049689441	15	2.07223973699015e-10	7.32897962780522e-08	SHCBP1 ATAD2 ECT2 PWP1 CENPF HSPD1 TARS PAICS CDC6 MELK RFC4 RFC5 CCT5 NUDT4 RANBP1
NUCLEOBASENUCLEOSIDENUCLEOTIDE_AND_NUCLEIC_ACID_METABOLIC_PROCESS	1208	1111	0.919701986754967	42	2.13189452651089e-10	7.32897962780522e-08	PML RAD54B POLQ LSM6 PPIG PWP1 HOXC6 CDC6 DICER1 ABCE1 NRL NUDT4 HDAC2 CSDA XRCC4 ORC3L RFC4 SFRS7 SNRPD1 TAF6L PAICS RNASET2 HUS1 ME1 ERF SARS2 CTPS NFYB SREBF2 SREBF1 ACHE ZNF76 CENPF BTG2 C16orf7 ILF3 HDAC5 TINF2 RAD23A PAWR PRPF4B PPAT
CASORELLI_ACUTE_PROMYELOCYTIC_LEUKEMIA_DN	661	659	0.99697428139183	31	3.70801177442421e-10	1.20764088737563e-07	ILVBL RAD54B POLQ SNX4 PAICS PFKL PIK3R3 CBR1 CTPS SEC24C HSPD1 CDC6 INSIG1 MELK DEPDC5 DLAT TPD52 CENPF CENPE ILF3 COPZ2 PLEKHB2 ACIN1 GGA2 MUC1 SLC22A17 PPID RFC4 PAWR ALDOC CCT5
module_105	194	194	1	17	4.85813685019537e-10	1.50310754145045e-07	MMD ADAM9 SDF2 PAICS PPP4R1 MAD2L1 ILF3 ACTA2 MAN2B1 MARK3 CBR1 ERF CTPS SLC20A1 SREBF2 MELK KIAA0020
module_54	245	226	0.922448979591837	18	7.04090435729586e-10	2.07471981728318e-07	SHCBP1 ATAD2 UCHL5 POLQ PLK4 CENPF CENPE MAD2L1 TTK RANBP1 CTPS CDC6 MELK RFC4 RFC5 CCT5 KIAA0020 CCNE2
SHEDDEN_LUNG_CANCER_POOR_SURVIVAL_A6	453	452	0.997792494481236	25	7.93881244723597e-10	2.18368471374193e-07	SHCBP1 ATAD2 PLK4 PAICS RTCD1 TTK KAZALD1 GMFB CDC6 MELK MPHOSPH9 C2orf3 CCNE2 HDAC2 CENPF CENPE WDR43 MAD2L1 FBXO5 RIPK2 PPID RFC4 PAWR CCT5 PPAT
SCGGAAGY_V$ELK1_02	822	681	0.828467153284672	31	8.21211113034314e-10	2.18368471374193e-07	SMU1 PLK4 SCAMP2 EBNA1BP2 USP5 RAB4B PPIG SUPT6H BXDC5 CUL7 MPDU1 C13orf23 NPAT TM9SF1 ACIN1 XRCC4 NOL7 RFC4 SDF2 TBC1D17 CHPF DNAJB1 SEC24C KIAA1033 GOLGA3 MARK3 COPE FBXO22 ZNF394 RAD23A SPG21
PUJANA_BRCA1_PCC_NETWORK	1628	1602	0.984029484029484	51	8.46936540559249e-10	2.18368471374193e-07	TARS EBNA1BP2 CNOT8 LSM6 PPIG PWP1 CDC6 INSIG1 ABCE1 BAZ1A WDR43 ORC3L CCT5 RTCD1 PFDN4 HS2ST1 IQCB1 ME1 HSPD1 DLAT MAGOH SNX4 PLK4 UCK2 RPP40 GNAT1 MELK ZNF318 NRL HEXA CCNE2 HDAC2 MAD2L1 RFC4 RFC5 PAICS TTK RANBP1 MR1 CTPS NFYB MPHOSPH9 C2orf3 KIAA0020 CBX3 CENPF CENPE PNN ILF3 SLC20A1 PRPF4B
WHITEFORD_PEDIATRIC_CANCER_MARKERS	92	86	0.934782608695652	12	8.88489450709588e-10	2.19918908839637e-07	ATAD2 MELK RFC4 KLKB1 POLQ MAD2L1 ILF3 ADCY3 TTK PLK4 CENPF CENPE
LINDGREN_BLADDER_CANCER_CLUSTER_1_DN	376	330	0.877659574468085	21	1.60063206382081e-09	3.80950431189353e-07	ATAD2 DYRK2 PLK4 RAB17 CENPF CENPE ALDH8A1 DAB2 ILF3 UCK2 MAP1A GCN1L1 CTPS HSPD1 CDC6 INSIG1 MELK RFC4 MPHOSPH9 ERBB2 NDRG2
CREIGHTON_ENDOCRINE_THERAPY_RESISTANCE_5	473	373	0.788583509513742	22	2.65254408158066e-09	6.07923806548931e-07	FBP1 DYRK2 ALDH3B2 ADAM9 ICA1 ABCC5 ANXA3 FGF13 PIK3R3 QKI CAB39L GMFB KCNMA1 PGPEP1 ERBB2 GOLGA3 FUCA1 NUDT4 COPZ2 NEBL MUC1 SLC20A1
BLALOCK_ALZHEIMERS_DISEASE_UP	1681	1663	0.989292088042832	51	3.01750139482689e-09	6.66867808256743e-07	PML SNX11 DTNA SCAMP2 RIN3 PPIG CDC6 INSIG1 BAZ1A ITPKB NEBL PBXIP1 RNASET2 DNAJC4 HS2ST1 SLC35F2 RAB31 SEC24C SREBF2 DNAJB2 GOLGA3 SREBF1 TPD52 TRIM38 ACAA1 VAT1 MC1R BTG2 MAN2B1 MARK3 COL6A2 C5orf4 ADCY3 MUC1 WWOX CUL5 PAK4 GMFB DICER1 DDR1 HFE C21orf2 SUMO3 SOX9 QKI MR1 ERF SSH3 C2orf3 PAWR PRPF4B
SMID_BREAST_CANCER_BASAL_DN	692	679	0.98121387283237	30	3.13232547101327e-09	6.68373448780348e-07	CD36 FBP1 ALDH3B2 ICA1 SLC22A18 KCNE4 KAZALD1 CACNA2D2 SUPT6H KCNMA1 ERBB2 SSH3 HRASLS2 NUDT4 HCFC1R1 SREBF1 FMO5 RAB17 BTG2 CRIP1 C5orf4 XRCC4 NEBL MUC1 KMO ALDH4A1 VIPR1 TFF3 SIL1 WWOX
LINDGREN_BLADDER_CANCER_CLUSTER_3_UP	325	281	0.864615384615385	19	3.6413898227563e-09	7.51097340773866e-07	ATAD2 SNX4 PLK4 CENPF CENPE TARS MAD2L1 DAB2 YWHAQ UCK2 CTPS PAK1IP1 HSPD1 CDC6 INSIG1 MELK RFC4 ERBB2 PPAT
BENPORATH_CYCLING_GENES	648	569	0.878086419753086	27	4.51457719010079e-09	9.01167859753023e-07	SHCBP1 ATAD2 POLQ DNAJB6 TTK DNAJB1 ECT2 PWP1 PAK1IP1 CDC6 MELK NUDT4 CCNE2 CBX3 CENPF CENPE PNN MAD2L1 WBSCR22 NPAT RERE MUC1 KMO ORC3L RFC4 TFF3 SFRS7
FARMER_BREAST_CANCER_BASAL_VS_LULMINAL	329	326	0.990881458966565	20	7.38614684852509e-09	1.40900172558402e-06	FBP1 MAGOH FMO5 HHAT BBS1 SR140 TTK SLC22A18 CSDA CRIP1 QKI CACNA2D2 MELK IL8 TFF3 KIAA0020 NUDT4 SREBF1 HDAC2 SNRPD1
BENPORATH_SOX2_TARGETS	734	623	0.848773841961853	28	7.514068672313e-09	1.40900172558402e-06	ATAD2 RAD54B GBF1 DTNA TBC1D17 RAB4B PIK3R3 RBM23 CNOT8 PWP1 ERBB2 NUDT4 HDAC2 OSGEP CBX3 RAB17 VAT1 ILF3 LRFN3 C5orf4 ACIN1 NEBL ORC6L ACTR1A RAD23A PSEN2 SFRS7 EXOSC9
CACGTG_V$MYC_Q2	757	632	0.834874504623514	28	1.02365055825305e-08	1.86304401602055e-06	TAF6L PAICS DTNA CUL5 EBNA1BP2 RANBP1 KCNE4 GMFB KCMF1 RAB31 ERF KIAA1033 HSPD1 ZNF318 HEXA OSGEP GABARAP VPS13A ILF3 CBARA1 CSDA C5orf4 FKBP11 ADCY3 SLC20A1 SPG21 PSEN2 PPAT
ENK_UV_RESPONSE_KERATINOCYTE_DN	483	481	0.995859213250518	24	1.3056184755159e-08	2.30833346471211e-06	SNX4 DYRK2 PAICS ABCC5 RTCD1 PFDN4 TUBGCP2 PIK3R3 RANBP2 GMFB PPIG HSPD1 ABCE1 TRIM38 CBX3 MAD2L1 MARK3 SEC24B ADCY3 NOL7 PAWR PEX11B PRPF4B WWOX
BLUM_RESPONSE_TO_SALIRASIB_DN	340	338	0.994117647058824	20	1.35765856564739e-08	2.33366422339613e-06	CBX3 PLK4 CENPF MAD2L1 YWHAQ TTK NPAT PIK3R3 RANBP1 PIAS3 NFYB ORC6L FBXO5 CDC6 RFC4 RFC5 SOX9 SFRS7 CCNE2 SNRPD1
PUJANA_BRCA2_PCC_NETWORK	419	413	0.985680190930788	22	1.68890032284225e-08	2.82457167506698e-06	PLK4 PAICS RTCD1 PFDN4 TTK CTPS NFYB CDC6 INSIG1 MELK MPHOSPH9 CCNE2 CENPF CENPE VPS13A PNN MAD2L1 ILF3 RFC4 RFC5 PRPF4B EXOSC9
NUCLEUS	1367	1202	0.879297732260424	40	2.20785933129416e-08	3.5953246163285e-06	PML POLQ DYRK2 PNRC1 DNAJB6 AAAS RPP40 LSM6 PPIG PWP1 CDC6 NRL HDAC2 DULLARD ACIN1 PAPOLA XRCC4 EIF4ENIF1 SOX9 SFRS7 EXOSC9 SNRPD1 WRB TAF6L RTCD1 FGF13 HUS1 RANBP1 RANBP2 NFYB HSPD1 SREBF1 CBX3 CENPF CENPE ILF3 HDAC5 FBXO5 POLR2A PSEN2
HAMAI_APOPTOSIS_VIA_TRAIL_UP	334	316	0.946107784431138	19	2.44601056071185e-08	3.88100342299614e-06	TPD52 SNAP25 RAD54B POLQ CBX3 MMD CENPE ADAM9 PNN FGF13 TTK XRCC4 PPIG DCT ORC3L G0S2 BAZ1A KIAA0020 HDAC2
LEE_LIVER_CANCER_SURVIVAL_DN	124	116	0.935483870967742	12	2.85415782300756e-08	4.4153821521927e-06	CSDA ECT2 CBX3 MMD DYRK2 CENPF ANXA3 CCT5 YWHAQ PFDN4 TTK HDAC2
GNF2_RFC4	57	57	1	9	3.87640063603004e-08	5.85052856969608e-06	RFC4 RFC5 CTPS TTK PLK4 CENPF RANBP1 PAICS SNRPD1
GNF2_RAN	80	79	0.9875	10	6.00073975099589e-08	8.84108989980061e-06	MELK RFC4 CCT5 ABCE1 RTCD1 CTPS RANBP1 TARS PAICS SNRPD1
WINTER_HYPOXIA_METAGENE	218	212	0.972477064220184	15	9.19272138451795e-08	1.32289674249761e-05	TPD52 PAICS PNN PFKL MUC1 HLA-DQB1 HSPD1 SLC20A1 INSIG1 P4HA2 IL8 TFF3 ALDOC RNASEL PPAT
MGGAAGTG_V$GABP_B	534	457	0.855805243445693	22	1.00670580204784e-07	1.41579443251637e-05	SMU1 PML CXCR3 SCAMP2 RAB4B AAAS RANBP1 CHPF KAZALD1 ERF SEC24C FUCA1 CUL7 MPDU1 MARK3 TM9SF1 FBXO22 ACIN1 XRCC4 PRKACA RFC4 PIK3R2
BOYAULT_LIVER_CANCER_SUBCLASS_G3_UP	186	186	1	14	1.15693841458989e-07	1.59091886877383e-05	TPD52 PAPOLA CBX3 MMD GMFB PWP1 PAK1IP1 CDC6 MELK CCT5 EBNA1BP2 MAD2L1 UCK2 TTK
BECKER_TAMOXIFEN_RESISTANCE_DN	49	48	0.979591836734694	8	1.45001834957853e-07	1.92638828230557e-05	IL8 QKI ME1 TIAM1 TTK ALDH3B2 HDAC2 ORC3L
CAGCTG_V$AP4_Q5	1151	946	0.821894005212858	33	1.46315852082033e-07	1.92638828230557e-05	PML DTNA EBNA1BP2 USP5 L1CAM HOXC6 DDR1 ABCE1 CUL7 CCNE2 MEF2D RABAC1 PRKACA EIF4ENIF1 PBXIP1 MAPK4 PAICS FGF13 CHPF KCNE4 ERF KCNMA1 FMO5 VAT1 BTG2 MAN2B1 BAHD1 MAP1A FBXO5 SLC22A17 DTX3 SPG21 PPAT
MORF_RAD23A	320	319	0.996875	18	1.49511751688144e-07	1.92745566551299e-05	MAGOH CBX3 DULLARD TARS YWHAQ ILF3 GCN1L1 COPE GNG5 PPIG SEC24C POLR2A SREBF2 PPID RFC4 RAD23A CCT5 HDAC2
DANG_BOUND_BY_MYC	1053	1000	0.949667616334283	34	1.7022428447921e-07	2.14968953542317e-05	USP11 CUL5 PWP1 CDC6 FXR2 MAD2L1 SR140 CSDA NOL7 RIPK2 PKN2 CCT5 PEX11B SFRS7 SDF2 PAICS RNASET2 ERF HSPD1 SREBF2 ERBB2 C2orf3 ACHE MAGOH GABARAP CBX3 FLOT2 MUC1 GNS FBXO5 PPID PSEN2 PSAP PPAT
SCHUHMACHER_MYC_TARGETS_UP	69	68	0.985507246376812	9	1.88043158990481e-07	2.3272221356662e-05	EBNA1BP2 ABCE1 CTPS UCK2 KIAA0020 RANBP1 PPAT PAICS SLC20A1
TGTTTAC,MIR-30A-5P,MIR-30C,MIR-30D,MIR-30B,MIR-30E-5P	503	401	0.797216699801193	20	2.22583544874117e-07	2.70068034447263e-05	MMD ADAM9 RAB4B QKI GNAI2 P4HA2 CCNE2 C13orf23 VAT1 PNN BAHD1 CSDA PAPOLA ACTR1A PPID SOX9 PAWR PSEN2 SFRS7 PIK3R2
ROSTY_CERVICAL_CANCER_PROLIFERATION_CLUSTER	140	140	1	12	2.31081365602246e-07	2.74986825066673e-05	SHCBP1 ATAD2 ECT2 POLQ CENPF CENPE FBXO5 CDC6 MELK MAD2L1 TTK CCNE2
IL-2	628	607	0.96656050955414	25	2.61239882221166e-07	3.05009885129165e-05	CRIP1 RERE CXCR3 ITPKB FUCA1 ERF DNAJB1 MPHOSPH9 PIAS3 VPS13A PBXIP1 SNX4 LIMS1 IL8 MMD CTPS UCK2 PAICS SNAP25 TTK RAB31 NRL ABCE1 RFC5 TARS
CYTOPLASM	2066	1809	0.875605033881897	49	3.05853686326088e-07	3.5048566870108e-05	PML TARS DNAJB6 CDC6 ABCE1 IPO9 CSDA CRIP1 PAPOLA XRCC4 CXCR3 ICA1 MRPS35 FGF13 PFKL ME1 HSPD1 GOLGA3 SREBF1 ACHE TPD52 GGA2 HDAC5 FBXO5 ALDH4A1 SPG21 PSEN2 WWOX GBF1 SNX4 DYRK2 ANXA3 USP5 PAK4 DCT FXR2 HFE HDAC2 DULLARD EIF4ENIF1 PEX11B RANBP1 SARS2 ALG3 MPHOSPH9 KIAA0020 CENPF COPE PPIC
KAUFFMANN_MELANOMA_RELAPSE_UP	57	53	0.929824561403509	8	3.22442933157618e-07	3.62777612796243e-05	RFC4 RFC5 POLQ MAD2L1 HUS1 ORC6L CENPF CDC6
HOSHIDA_LIVER_CANCER_SUBCLASS_S1	237	234	0.987341772151899	15	3.31125573847163e-07	3.65893759101115e-05	PLD3 ADAM9 PPP4R1 DAB2 ACTA2 COL6A2 ME1 RAB31 GNAI2 HLA-DQB1 GNS PPIC DDR1 TFF3 HEXA
V$LHX3_01	186	145	0.779569892473118	12	3.38670385749742e-07	3.67665324038492e-05	NEBL HOXC6 SDF2 DCT LMO3 NEO1 SUPT6H KCNMA1 NRL BAZ1A SFRS7 PIK3R3
TARTE_PLASMA_CELL_VS_PLASMABLAST_DN	307	302	0.98371335504886	17	3.44980306083442e-07	3.68058298973162e-05	PLK4 CENPE TARS PAICS EBNA1BP2 MAD2L1 ACTA2 LIMS1 UCK2 TTK PAPOLA CTPS PWP1 CDC6 RFC4 CCT5 ABCE1
BIOPOLYMER_METABOLIC_PROCESS	1633	1492	0.913655848132272	43	3.53319505059344e-07	3.7056628767919e-05	RAD54B LSM6 PPIG HOXC6 CDC6 ABCE1 CSDA XRCC4 ORC3L SFRS7 SDF2 RNASET2 HUS1 SREBF2 SREBF1 ACHE BTG2 MAN2B1 FBXO22 HDAC5 TINF2 PSEN2 POLQ PLK4 DYRK2 GMFB NRL MPDU1 HDAC2 RFC4 PKN2 MAPK4 SNRPD1 TAF6L ERF SARS2 NFYB ERBB2 ZNF76 ILF3 RAD23A PAWR PRPF4B
MORF_PRKAG1	205	204	0.995121951219512	14	3.60217273723077e-07	3.71504081633067e-05	ILVBL DULLARD RTCD1 USP5 YWHAQ RABAC1 BAHD1 NFYB PWP1 ALDH4A1 POLR2A ALG3 GOLGA3 HDAC2
MORF_IKBKG	120	120	1	11	3.76095665021712e-07	3.81521307402353e-05	PML ILVBL MR1 DYRK2 USP11 ALDH4A1 POLR2A RABAC1 BAHD1 TUBGCP2 WWOX
BENPORATH_ES_1	378	340	0.8994708994709	18	3.83033296271068e-07	3.82291941504092e-05	RAD54B PAICS PNN KLKB1 FGF13 AP1M2 ILF3 DNAJB6 ECT2 NFYB PAK1IP1 HSPD1 CDC6 RFC4 ERBB2 ABCE1 SFRS7 EXOSC9
CHARAFE_BREAST_CANCER_LUMINAL_VS_MESENCHYMAL_UP	447	342	0.76510067114094	18	4.17296229989173e-07	4.09877630344921e-05	FBP1 ALDH3B2 SCAMP2 ICA1 AP1M2 DDR1 ERBB2 SSH3 RAB17 PNN CRIP1 NEBL MUC1 ALDH4A1 S100A14 VIPR1 TFF3 PEX11B
SOTIRIOU_BREAST_CANCER_GRADE_1_VS_3_UP	150	149	0.993333333333333	12	4.54711165720985e-07	4.32885029766378e-05	ECT2 RAD54B POLQ CENPF CENPE FBXO5 MELK RFC4 CCT5 MAD2L1 TTK CCNE2
MORF_FANCG	150	149	0.993333333333333	12	4.54711165720985e-07	4.32885029766378e-05	PML ILVBL RERE MR1 NFYB PWP1 POLR2A DTNA PKN2 BAHD1 WWOX RANBP2
ODONNELL_TFRC_TARGETS_DN	135	99	0.733333333333333	10	5.19598700592038e-07	4.84001292715935e-05	SHCBP1 ECT2 RAD54B PLK4 CENPF FBXO5 CENPE CDC6 TTK RANBP1
FUJII_YBX1_TARGETS_DN	139	124	0.892086330935252	11	5.24047941369871e-07	4.84001292715935e-05	SHCBP1 ATAD2 RAD54B TIAM1 FBXO5 CDC6 DTNA MELK RFC4 RFC5 MAD2L1
GRAHAM_CML_DIVIDING_VS_NORMAL_QUIESCENT_UP	182	181	0.994505494505495	13	5.64406187777539e-07	5.13609630877561e-05	CD36 ECT2 RAB31 CENPF FBXO5 CDC6 MELK RFC4 MAD2L1 TTK RANBP1 CCNE2 SNRPD1
NUYTTEN_NIPP1_TARGETS_DN	777	634	0.815958815958816	25	5.8394643044156e-07	5.23689929213387e-05	SMU1 ADAM9 ANXA3 CUL5 ECT2 KAZALD1 GNAI2 KIAA0652 PAK1IP1 DICER1 DDR1 MPDU1 NUDT4 CRIP1 PAPOLA NEBL PBXIP1 SS18L2 OSBP2 NFYB GOLGA3 OSGEP ACAA1 FBXO5 SLC20A1
RIGGINS_TAMOXIFEN_RESISTANCE_DN	216	213	0.986111111111111	14	6.07580478173389e-07	5.37101142705276e-05	ADAM9 PLEKHB1 ANXA3 RANBP2 HS2ST1 PAPOLA NEBL RAB31 ADCY3 NFYB MUC1 SOX9 NUDT4 PPAT
CAGGTG_V$E12_Q6	1850	1528	0.825945945945946	43	6.6940823885387e-07	5.83422279158838e-05	LY6G5C SCAMP2 AP1M2 KAZALD1 SUPT6H TIAM1 CSDA NEBL PBXIP1 SFRS7 UCHL5 FBP1 SDF2 PLEKHB1 FGF13 CACNA2D2 SLC35F2 SREBF2 KCNMA1 VAT1 LMO3 BAHD1 MAP1A FKBP11 S100A14 SLC22A17 PSEN2 WWOX ATP6V0A4 PLK4 DCT DDR1 HDAC2 SNAP25 DULLARD NPAT PRKACA MPHOSPH9 SSH3 KIAA0020 GABARAP VPS13A WBSCR22
TGCCTTA,MIR-124A	482	393	0.815352697095436	19	7.1975634061305e-07	6.05881062050215e-05	SNX4 DTNA SCAMP2 CUL5 OSBP2 PCDH8 QKI CACNA2D2 ERF DICER1 FLOT2 VAT1 PNN BAHD1 RERE GGA2 HDAC5 SOX9 MAPK4
module_257	140	128	0.914285714285714	11	7.21166870398683e-07	6.05881062050215e-05	MEF2D CHPF DNAJC4 PLD3 ERF PLK4 GNS SLC20A1 C16orf7 USP5 PFKL
REACTOME_CELL_CYCLE_MITOTIC	306	283	0.92483660130719	16	7.24550720615965e-07	6.05881062050215e-05	PLK4 CENPF CENPE PSMD1 MAD2L1 TUBGCP2 RANBP2 ORC6L PRKACA FBXO5 CDC6 ACTR1A ORC3L RFC4 RFC5 CCNE2
FRASOR_RESPONSE_TO_ESTRADIOL_DN	63	60	0.952380952380952	8	8.62208210604018e-07	7.02224001216433e-05	ABCC5 ERBB2 ANXA3 FMO5 MMD MUC1 GNS ALDH4A1
GNF2_RRM1	82	81	0.98780487804878	9	8.62459988565755e-07	7.02224001216433e-05	SHCBP1 MELK RFC4 TTK PLK4 CENPF CENPE PAICS SNRPD1
VECCHI_GASTRIC_CANCER_EARLY_UP	426	323	0.758215962441315	17	8.79449495659407e-07	7.0675759469356e-05	ATAD2 RAD54B EBNA1BP2 HUS1 PFDN4 TTK RANBP1 ECT2 HOXC6 CDC6 MELK IL8 CENPF MAD2L1 CRIP1 XRCC4 SNRPD1
module_198	292	289	0.98972602739726	16	9.55862966775786e-07	7.58317953642124e-05	CENPF CENPE PNN MAD2L1 ILF3 WBSCR22 ACTR1A RFC4 RFC5 RAD23A SOX9 SFRS7 PRPF4B CCNE2 HDAC2 SNRPD1
BENPORATH_PROLIFERATION	147	132	0.897959183673469	11	9.80933990007862e-07	7.68356902552994e-05	ATAD2 C13orf23 CTPS CENPF CENPE RFC4 MAD2L1 TTK RANBP1 HDAC2 SNRPD1
NUCLEAR_PART	548	483	0.881386861313869	21	1.04059572234593e-06	8.0121590903171e-05	PML TAF6L POLQ RTCD1 AAAS RANBP2 RPP40 LSM6 PPIG NFYB HSPD1 SREBF1 HDAC2 DULLARD CENPF XRCC4 HDAC5 POLR2A PSEN2 EXOSC9 SNRPD1
MORF_DDB1	225	223	0.991111111111111	14	1.05281031425709e-06	8.0121590903171e-05	ILVBL DULLARD USP5 YWHAQ RABAC1 BAHD1 TUBGCP2 RERE NFYB PWP1 ALDH4A1 POLR2A ALG3 GOLGA3
TTGTTT_V$FOXO4_01	1549	1289	0.832149774047773	38	1.07397485166798e-06	8.0121590903171e-05	CD36 DTNA PNRC1 ABCC5 ALDH8A1 CAB39L HOXC6 INSIG1 TIAM1 ACIN1 XRCC4 SFRS7 EXOSC9 FGF13 TBC1D17 IQCB1 CACNA2D2 LMO3 BTG2 MARK3 GNG5 SEC24B GNS DYRK2 NCALD PCDH8 GMFB DCT DICER1 PAICS QKI KCMF1 GABARAP NEO1 ILF3 RAD23A PAWR PPAT
FARMER_BREAST_CANCER_APOCRINE_VS_BASAL	330	328	0.993939393939394	17	1.08634182316844e-06	8.0121590903171e-05	TPD52 FMO5 ALDH3B2 PLEKHB1 ABCC5 BBS1 PFDN4 SLC22A18 QKI KMO KCNMA1 MELK PPIC HRASLS2 KIAA0020 SREBF1 SNRPD1
DACOSTA_UV_RESPONSE_VIA_ERCC3_DN	846	841	0.994089834515366	29	1.10956523409562e-06	8.0121590903171e-05	GBF1 SNX4 DNAJB6 UCK2 MELK DICER1 ABCE1 BAZ1A TIAM1 WDR43 SR140 NPAT XRCC4 PKN2 SOX9 SFRS7 TTK RANBP2 QKI RAB31 KIAA1033 MPHOSPH9 KIAA0020 CENPF CENPE VPS13A MARK3 SEC24B PAWR
module_252	227	224	0.986784140969163	14	1.11042890958632e-06	8.0121590903171e-05	CENPF CENPE PNN MAD2L1 ILF3 RFC4 RFC5 RAD23A SOX9 SFRS7 PRPF4B CCNE2 HDAC2 SNRPD1
module_126	175	162	0.925714285714286	12	1.11351920130457e-06	8.0121590903171e-05	POLQ CTPS CENPF CENPE FBXO5 PAICS SLC20A1 MELK RFC4 CCNE2 PPAT HDAC2
MORF_HDAC2	260	258	0.992307692307692	15	1.14124123461924e-06	8.11724225267107e-05	MAGOH DULLARD TARS YWHAQ ILF3 GCN1L1 RANBP1 GNG5 PWP1 SEC24C POLR2A RFC4 RAD23A CCT5 HDAC2
GARY_CD5_TARGETS_DN	428	370	0.864485981308411	18	1.29798574298593e-06	9.12719974726922e-05	UCHL5 DYRK2 EBNA1BP2 DNAJB6 RPP40 GMFB PPIG PAK1IP1 BXDC5 KIAA0020 CCNE2 CENPF PNN PSMD1 ILF3 PAPOLA KMO FBXO5
MORF_CSNK1D	65	64	0.984615384615385	8	1.42771975847498e-06	9.92666277016089e-05	PML MR1 RABAC1 NFYB BAHD1 TUBGCP2 ALDH4A1 POLR2A
GNF2_CKS2	45	45	1	7	1.45153831937659e-06	9.98013235589148e-05	SHCBP1 RFC4 TTK PLK4 CENPF CENPE SNRPD1
GGGAGGRR_V$MAZ_Q6	1738	1471	0.846375143843498	41	1.60818330570177e-06	0.00010935646478772	PNRC1 YWHAQ PPIG BAZ1A ACTR1A UCHL5 MMD PLEKHB1 FGF13 DNAJB1 DNAJC4 RAB31 SEC24C HSPD1 KCNMA1 VAT1 LMO3 BAHD1 PIAS3 RERE ALDH4A1 S100A14 SLC22A17 NDRG2 LRRC20 USP5 FXR2 CUL7 CCNE2 SNAP25 PRKACA CHPF KCNE4 ERF HCFC1R1 GABARAP CBX3 NEO1 PNN ILF3 POLR2A
TONKS_TARGETS_OF_RUNX1_RUNX1T1_FUSION_MONOCYTE_UP	201	200	0.99502487562189	13	1.74219427215113e-06	0.000117000953774672	WDR43 EBNA1BP2 MRPS35 LIMS1 L1CAM CTPS PWP1 MRPL17 HSPD1 SLC20A1 G0S2 DDR1 DLAT
module_98	381	378	0.992125984251969	18	1.75841769570854e-06	0.000117000953774672	CENPF CENPE PNN MAD2L1 ILF3 WBSCR22 CSDA ACTR1A FXR2 RFC4 RFC5 RAD23A SOX9 SFRS7 PRPF4B CCNE2 HDAC2 SNRPD1
GCCATNTTG_V$YY1_Q6	302	268	0.887417218543046	15	1.83227305438446e-06	0.000120618145324798	APLP1 GBF1 CD4 ILF3 RAB4B MARK3 PIAS3 CAB39L GNAI2 HOXC6 POLR2A KCNMA1 ZNF318 MPDU1 SFRS7
EBAUER_TARGETS_OF_PAX3_FOXO1_FUSION_UP	206	202	0.980582524271845	13	1.94658734595297e-06	0.000126794552597442	MEF2D CD36 ACHE ATP6V0A4 ACTA2 RANBP1 QKI XRCC4 NEBL GNAI2 DTX3 PBXIP1 HCFC1R1
SENGUPTA_NASOPHARYNGEAL_CARCINOMA_UP	280	236	0.842857142857143	14	2.05815711467439e-06	0.000132665377350053	ATAD2 CENPF CENPE MAD2L1 ACTA2 SR140 TTK ECT2 NFYB HOXC6 MELK KCNMA1 MPHOSPH9 CCNE2
V$E2F1DP1_01	174	143	0.82183908045977	11	2.16484477447393e-06	0.000135313731964088	ATAD2 CBX3 PPIG FBXO5 CDC6 POLR2A ILF3 SFRS7 PRPF4B RANBP1 SNRPD1
V$E2F1DP2_01	174	143	0.82183908045977	11	2.16484477447393e-06	0.000135313731964088	ATAD2 CBX3 PPIG FBXO5 CDC6 POLR2A ILF3 SFRS7 PRPF4B RANBP1 SNRPD1
V$E2F4DP2_01	174	143	0.82183908045977	11	2.16484477447393e-06	0.000135313731964088	ATAD2 CBX3 PPIG FBXO5 CDC6 POLR2A ILF3 SFRS7 PRPF4B RANBP1 SNRPD1
V$E2F_02	174	144	0.827586206896552	11	2.31791036942786e-06	0.000143432293660196	ATAD2 CBX3 PPIG FBXO5 CDC6 POLR2A ILF3 SFRS7 PRPF4B RANBP1 SNRPD1
GAZDA_DIAMOND_BLACKFAN_ANEMIA_ERYTHROID_DN	478	468	0.97907949790795	20	2.45786217735459e-06	0.000150498671140834	GBF1 ICA1 ANXA3 CUL5 PIK3R3 MR1 HSPD1 SUPT6H INSIG1 ZNF318 HFE TPD52 SUMO3 FMO5 XRCC4 ZNF394 FKBP11 RFC5 PSAP SFRS7
CAIRO_HEPATOBLASTOMA_CLASSES_UP	599	597	0.996661101836394	23	2.48074732649726e-06	0.000150498671140834	TTK GCN1L1 RANBP1 DNAJC4 RPP40 HS2ST1 ECT2 HSPD1 CDC6 C2orf3 HDAC2 CBX3 CENPF MAD2L1 ILF3 SR140 CSDA NOL7 FBXO5 RFC4 CCT5 PPAT SNRPD1
GNF2_FEN1	49	49	1	7	2.63149196495929e-06	0.000158093905622991	SHCBP1 RFC4 RFC5 TTK PLK4 CENPF SNRPD1
AACTTT_UNKNOWN	1475	1236	0.837966101694915	36	2.79653712882955e-06	0.000166393959165358	SHCBP1 ADAM9 DTNA ABCC5 NCALD PIK3R3 PCDH8 ECT2 HOXC6 SUPT6H MELK NUDT4 NEBL SOX9 PBXIP1 MMD SDF2 FGF13 HS2ST1 KCMF1 ERF KIAA1033 SREBF2 KCNMA1 ERBB2 KIAA0020 HCFC1R1 SREBF1 GABARAP LMO3 PIAS3 C5orf4 SEC24B RAD23A SPG21 PRPF4B
MISSIAGLIA_REGULATED_BY_METHYLATION_DN	97	94	0.969072164948454	9	3.04695304120557e-06	0.000179567099228382	CENPF CENPE CDC6 PAICS RFC4 RFC5 ILF3 CBARA1 RANBP1
MITSIADES_RESPONSE_TO_APLIDIN_DN	247	245	0.991902834008097	14	3.18754120518562e-06	0.000184784462557308	SHCBP1 SUMO3 POLQ CBX3 MMD CENPF VPS13A GCN1L1 ECT2 CTPS FBXO5 MELK RFC4 PPAT
ACEVEDO_LIVER_TUMOR_VS_NORMAL_ADJACENT_TISSUE_UP	863	697	0.807647740440325	25	3.19520644693471e-06	0.000184784462557308	USP11 UCK2 GMFB PAK1IP1 P4HA2 IPO9 NOL7 RFC4 EIF4ENIF1 UCHL5 WRB SDF2 RTCD1 RANBP1 SREBF2 MAGOH MAN2B1 COPE GNG5 FKBP11 TINF2 PPID PPIC PSEN2 PPAT
KAUFFMANN_DNA_REPLICATION_GENES	128	121	0.9453125	10	3.30584255684547e-06	0.000189412534645924	ACHE POLQ ORC6L CENPF CENPE CDC6 ORC3L RFC4 RFC5 IL8
MUELLER_PLURINET	299	282	0.94314381270903	15	3.42715042150577e-06	0.000194561530351172	FBP1 POLQ CENPE PNN ANXA3 RPP40 LSM6 ORC6L HSPD1 PPID RFC4 RFC5 EXOSC9 HDAC2 SNRPD1
GNF2_PA2G4	73	72	0.986301369863014	8	3.53767789185794e-06	0.000196762088269436	MELK CCT5 ABCE1 SR140 RANBP1 TARS PAICS SNRPD1
TOOKER_GEMCITABINE_RESISTANCE_DN	122	122	1	10	3.56130476505767e-06	0.000196762088269436	QKI PAPOLA TIAM1 XRCC4 SLC20A1 PPID P4HA2 SOX9 ANXA3 GCN1L1
TOOKER_RESPONSE_TO_BEXAROTENE_UP	122	122	1	10	3.56130476505767e-06	0.000196762088269436	QKI PAPOLA TIAM1 XRCC4 SLC20A1 PPID P4HA2 SOX9 ANXA3 GCN1L1
REACTOME_ACTIVATION_OF_ATR_IN_RESPONSE_TO_REPLICATION_STRESS	37	34	0.918918918918919	6	3.88946293840117e-06	0.000212991120909968	HUS1 RFC4 RFC5 ORC6L CDC6 ORC3L
GNF2_CCNB2	53	52	0.981132075471698	7	3.96778418002164e-06	0.000215374109701525	SHCBP1 MELK RFC4 TTK PLK4 CENPF CENPE
MASSARWEH_TAMOXIFEN_RESISTANCE_UP	568	442	0.778169014084507	19	4.0509189330975e-06	0.000217974663982672	CD36 ADAM9 ICA1 ABCC5 ANXA3 FGF13 PIK3R3 QKI CBR1 KCNMA1 DDR1 ERBB2 FUCA1 NUDT4 COPZ2 NEBL MUC1 S100A14 SLC20A1
module_8	406	402	0.990147783251232	18	4.16191682619103e-06	0.000222016735521294	WRB MMD ADAM9 PAICS ANXA3 UCK2 TTK GMFB SEC24C IL8 KIAA0020 CBX3 CENPF MAD2L1 ILF3 ALDH4A1 RFC4 SFRS7
GNF2_SMC4L1	76	76	1	8	5.33509654751995e-06	0.000281304905788666	SHCBP1 RFC4 CBX3 TTK PLK4 CENPF FBXO5 SNRPD1
SCHLOSSER_MYC_TARGETS_REPRESSED_BY_SERUM	158	157	0.99367088607595	11	5.36424998110255e-06	0.000281304905788666	CSDA CBX3 PWP1 HSPD1 TARS CCT5 MAD2L1 PFDN4 KIAA0020 RANBP1 HDAC2
MORF_EIF3S2	224	222	0.991071428571429	13	5.5025061603938e-06	0.000285591023390436	CBX3 DULLARD TARS YWHAQ ILF3 GCN1L1 GNG5 POLR2A SREBF2 ALG3 RFC4 RAD23A HDAC2
KIM_GASTRIC_CANCER_CHEMOSENSITIVITY	101	101	1	9	5.53828746070657e-06	0.000285591023390436	MEF2D DNAJC4 ECT2 MR1 ADCY3 POLR2A ALG3 C21orf2 TUBGCP2
GNF2_CDC2	56	55	0.982142857142857	7	5.82674417097532e-06	0.000295411002288188	SHCBP1 MELK RFC4 TTK PLK4 CENPF CENPE
module_5	423	412	0.973995271867612	18	5.83984727572877e-06	0.000295411002288188	FBP1 ANXA3 DAB2 CACNA2D2 RAB31 HLA-DQB1 INSIG1 P4HA2 IL8 FUCA1 PPP4R1 LMO3 COL6A2 CRIP1 NEBL MUC1 GNS G0S2
BIDUS_METASTASIS_UP	213	190	0.892018779342723	12	5.87193815149436e-06	0.000295411002288188	WRB PLK4 CENPF MAD2L1 ECT2 SEC24B CDC6 MPHOSPH9 RFC4 RFC5 ZNF318 SNRPD1
REACTOME_CELL_CYCLE_CHECKPOINTS	110	102	0.927272727272727	9	6.00775235328515e-06	0.00029980622227523	ORC6L CDC6 ORC3L RFC4 RFC5 PSMD1 MAD2L1 HUS1 CCNE2
MORF_TPR	133	130	0.977443609022556	10	6.29973439391092e-06	0.000311862051436166	ILVBL SNX4 MR1 NFYB PWP1 RABAC1 BAHD1 TUBGCP2 WWOX PIK3R2
GATTGGY_V$NFY_Q6_01	847	728	0.859504132231405	25	6.80351206519152e-06	0.000334128036979406	SNX11 LRRC20 GBF1 RAB4B PIK3R3 PAK4 GNAI2 HOXC6 FXR2 INSIG1 FUCA1 TIAM1 NPAT ORC6L PRKACA ACTR1A SOX9 TAF6L MMD DNAJB1 IQCB1 SARS2 CENPF BAHD1 ALDH4A1
SHEDDEN_LUNG_CANCER_GOOD_SURVIVAL_A4	196	193	0.98469387755102	12	6.89132089913357e-06	0.000335775541132587	FBP1 LRRC20 FMO5 LMO3 ALDH8A1 PIAS3 QKI MR1 HDAC5 ERBB2 PBXIP1 C21orf2
VANTVEER_BREAST_CANCER_METASTASIS_DN	107	104	0.97196261682243	9	7.04970737573735e-06	0.00033816735845785	ATAD2 UCHL5 ECT2 CTPS ORC6L FBXO5 MELK RFC4 MAD2L1
SGCGSSAAA_V$E2F1DP2_01	127	104	0.818897637795276	9	7.04970737573735e-06	0.00033816735845785	ATAD2 FBXO5 CDC6 POLR2A ILF3 SFRS7 PRPF4B RANBP1 SNRPD1
GNF2_RFC3	38	38	1	6	7.65196951466323e-06	0.00036423374889797	RFC4 CTPS CENPE RANBP1 PAICS SNRPD1
GRUETZMANN_PANCREATIC_CANCER_UP	346	341	0.985549132947977	16	8.01054835706463e-06	0.000377977813477404	CBX3 MMD FLOT2 DYRK2 CENPF ADAM9 CBR1 XRCC4 PPIG RAB31 CTPS MELK RFC4 TFF3 ALDOC DLAT
GCTNWTTGK_UNKNOWN	232	196	0.844827586206897	12	8.06287514205193e-06	0.000377977813477404	DYRK2 PNRC1 USP5 BAHD1 MARK3 RERE NFYB ACTR1A SLC20A1 SOX9 ERBB2 CCNE2
V$USF_Q6	185	164	0.886486486486487	11	8.143935031345e-06	0.000378907293037315	OSGEP GABARAP FKBP11 PRKACA SLC20A1 CUL5 CBARA1 NCALD HEXA PIK3R3 RANBP1
TGAATGT,MIR-181A,MIR-181B,MIR-181C,MIR-181D	427	342	0.800936768149883	16	8.30943518617862e-06	0.000383722275612487	CD4 CUL5 NCALD PIK3R3 PAK4 QKI CACNA2D2 SEC24C KCNMA1 LMO3 ILF3 MAP1A PIAS3 PAWR PSAP SFRS7
TTGCCAA,MIR-182	279	231	0.827956989247312	13	8.4579678646321e-06	0.000387688186269211	MEF2D SNX4 MMD CUL5 NCALD PCDH8 MARK3 QKI GMFB L1CAM KCMF1 INSIG1 PRPF4B
V$CREBP1_Q2	189	166	0.878306878306878	11	9.13911983529298e-06	0.000415829952505831	CHPF SNAP25 CBX3 PPIG ERF ADAM9 PNRC1 ICA1 FGF13 NCALD RANBP2
TGGAAA_V$NFAT_Q4_01	1438	1197	0.83240611961057	34	9.22390879030585e-06	0.000416624434995713	ADAM9 DTNA EBNA1BP2 DAB2 YWHAQ USP5 PIK3R3 PCDH8 CNOT8 LSM6 CAB39L PAK1IP1 FXR2 DICER1 SNAP25 TIAM1 LIMS1 PRKACA SOX9 PBXIP1 MAPK4 FGF13 IQCB1 KCNMA1 KIAA0020 HCFC1R1 GABARAP LMO3 RERE TINF2 DTX3 RAD23A WWOX NDRG2
ACEVEDO_LIVER_CANCER_UP	973	792	0.813977389516958	26	9.79554166146302e-06	0.000437347245688092	SNX4 CUL5 UCK2 GMFB P4HA2 BXDC5 IPO9 HDAC2 NOL7 ORC3L RFC4 EIF4ENIF1 UCHL5 WRB SDF2 RTCD1 DNAJB1 MR1 KIAA0020 TRIM38 PNN GNG5 FKBP11 TINF2 PPID PPIC
NUYTTEN_NIPP1_TARGETS_UP	690	514	0.744927536231884	20	9.88553894652078e-06	0.000437347245688092	PML FGF13 HS2ST1 QKI SLC35F2 GMFB PWP1 P4HA2 IL8 RNASEL C13orf23 TRIM38 PNN PLEKHB2 XRCC4 DTX3 RIPK2 G0S2 PPIC SNRPD1
GRADE_COLON_AND_RECTAL_CANCER_UP	221	200	0.90497737556561	12	9.89473406534144e-06	0.000437347245688092	POLQ TARS ICA1 RAB4B NEBL MRPL17 S100A14 CDC6 MELK RFC5 SOX9 CCT5
REACTOME_G2_M_CHECKPOINTS	43	40	0.930232558139535	6	1.04157340579915e-05	0.000457110371282634	HUS1 RFC4 RFC5 ORC6L CDC6 ORC3L
BENPORATH_MYC_MAX_TARGETS	775	747	0.963870967741935	25	1.05609527339163e-05	0.000460219545897705	USP11 CUL5 PWP1 CDC6 FXR2 ABCE1 MAD2L1 CSDA NOL7 RIPK2 PKN2 PEX11B SFRS7 SDF2 RNASET2 SREBF2 C2orf3 MAGOH GABARAP FLOT2 WBSCR22 PIAS3 FKBP11 GNS FBXO5
KINETOCHORE	25	24	0.96	5	1.09340175647778e-05	0.000473144760075838	PSEN2 SUMO3 CENPF CENPE MAD2L1
module_11	526	518	0.984790874524715	20	1.10648140062812e-05	0.000475479646325471	APLP1 WRB GBF1 MMD PLEKHB1 ABCC5 NCALD CACNA2D2 CBR1 L1CAM RAB31 INSIG1 DNAJB2 C21orf2 SNAP25 LMO3 NEO1 NEBL ALDH4A1 SOX9
DOANE_RESPONSE_TO_ANDROGEN_DN	242	238	0.983471074380165	13	1.1646637415843e-05	0.000494285763674336	RAD54B TIAM1 PLK4 ABCC5 PRAF2 QKI ERF KMO PRKACA DTX3 SUPT6H CCNE2 HCFC1R1
MORF_BUB1B	61	61	1	7	1.17420826212229e-05	0.000494285763674336	RFC4 CCT5 ABCE1 TTK PLK4 TARS HDAC2
GNF2_PCNA	62	61	0.983870967741935	7	1.17420826212229e-05	0.000494285763674336	SHCBP1 MELK RFC4 TTK PLK4 CENPF CENPE
BUYTAERT_PHOTODYNAMIC_THERAPY_STRESS_UP	807	802	0.993804213135068	26	1.21847876607895e-05	0.000509455851655171	RAD54B PNRC1 ABCC5 DNAJB6 GMFB P4HA2 CUL7 NUDT4 MEF2D KIAA0892 ORC6L RIPK2 HUS1 TBC1D17 DNAJB1 IQCB1 HSPD1 IL8 DNAJB2 VAT1 BAHD1 MARK3 PLEKHB2 ZNF394 SEC24B HDAC5
MORF_FDXR	207	205	0.990338164251208	12	1.26899402294368e-05	0.000522804114557542	PML ILVBL PLEKHB1 BAHD1 TUBGCP2 RANBP2 RERE MR1 NFYB RFC5 ALDOC WWOX
DEBIASI_APOPTOSIS_BY_REOVIRUS_INFECTION_UP	243	240	0.987654320987654	13	1.27332478495986e-05	0.000522804114557542	PML PLK4 DTNA DNAJB6 PFDN4 KIAA1033 OGFR IL8 PAWR PRPF4B CCNE2 PPAT SREBF1
CHROMOSOME	123	112	0.910569105691057	9	1.29106773835487e-05	0.000522804114557542	SUMO3 XRCC4 TINF2 CENPF CENPE RFC4 RFC5 MAD2L1 PSEN2
GARY_CD5_TARGETS_UP	470	395	0.840425531914894	17	1.29136466378331e-05	0.000522804114557542	TARS PFKL AAAS GNAI2 SREBF2 OGFR INSIG1 ZNF318 HCFC1R1 GABARAP BTG2 CBARA1 GNS PKN2 ALDOC PBXIP1 WWOX
RUIZ_TNC_TARGETS_DN	142	141	0.992957746478873	10	1.29264753599392e-05	0.000522804114557542	SHCBP1 ATAD2 RAD54B CTPS CDC6 MELK RFC4 IL8 MAD2L1 CCNE2
MORF_PRKDC	174	173	0.994252873563218	11	1.35040218197779e-05	0.000539115400134101	DULLARD GNG5 TARS POLR2A SREBF2 ALG3 RFC4 RAD23A CCT5 YWHAQ HDAC2
MORF_RPA2	173	173	1	11	1.35040218197779e-05	0.000539115400134101	DULLARD PWP1 DYRK2 USP11 ALDH4A1 POLR2A SREBF2 USP5 YWHAQ WWOX HDAC2
MORF_PHB	114	113	0.991228070175439	9	1.38745357547203e-05	0.000550356584937238	ILVBL NFYB PWP1 DYRK2 ALDH4A1 POLR2A USP5 BAHD1 TUBGCP2
KAAB_HEART_ATRIUM_VS_VENTRICLE_UP	246	243	0.98780487804878	13	1.45303775699984e-05	0.00056712997671015	DYRK2 USP11 VAT1 PRAF2 ACTA2 RABAC1 SLC22A18 ME1 CACNA2D2 MR1 DDR1 ERBB2 PBXIP1
V$E2F1_Q6	172	143	0.831395348837209	10	1.4623934010797e-05	0.00056712997671015	ATAD2 CBX3 FBXO5 CDC6 POLR2A ILF3 SFRS7 PRPF4B RANBP1 SNRPD1
RGAANNTTC_V$HSF1_01	335	280	0.835820895522388	14	1.46332777637295e-05	0.00056712997671015	CBX3 PLEKHB1 PNRC1 ABCC5 MARK3 DNAJB1 ME1 CACNA2D2 PAK1IP1 HSPD1 PPID EIF4ENIF1 G0S2 BAZ1A
CHROMOSOMAL_PART	96	87	0.90625	8	1.46639942265068e-05	0.00056712997671015	RFC4 RFC5 SUMO3 MAD2L1 PSEN2 TINF2 CENPF CENPE
ONKEN_UVEAL_MELANOMA_UP	771	763	0.989623865110246	25	1.50959856000878e-05	0.000580210924803375	RAD54B RIN3 P4HA2 IPO9 BAZ1A ACIN1 SFRS7 FGF13 SLC22A18 ME1 CBR1 MR1 RAB31 CTPS MPHOSPH9 KIAA0020 HCFC1R1 TPD52 MARK3 FKBP11 ADCY3 GNS SLC20A1 PSAP PRPF4B
GNF2_HMMR	43	43	1	6	1.60252057996215e-05	0.000612123293136161	SHCBP1 MELK TTK PLK4 CENPF CENPE
MACROMOLECULAR_COMPLEX	916	820	0.895196506550218	26	1.78603392117481e-05	0.000678035454247222	AAAS RPP40 LSM6 HDAC2 SUMO3 PSMD1 MAD2L1 XRCC4 ACTR1A RFC4 RFC5 SNRPD1 TAF6L MRPS35 PFKL RANBP2 NFYB HSPD1 KCNMA1 GOLGA3 CENPF CENPE MAP1A HDAC5 POLR2A PSEN2
GCGSCMNTTT_UNKNOWN	51	44	0.862745098039216	6	1.83598606557561e-05	0.000688550410532236	CD4 NPAT HOXC6 USP11 PPAT PAICS
CELL_CYCLE_CHECKPOINT_GO_0000075	47	44	0.936170212765957	6	1.83598606557561e-05	0.000688550410532236	PML HUS1 TTK CCNE2 CDC6 MAD2L1
V$CACBINDINGPROTEIN_Q6	178	147	0.825842696629214	10	1.86012426101359e-05	0.000693400537780247	MEF2D CSDA ACIN1 GNAI2 ORC6L HOXC6 S100A14 DTNA YWHAQ MAP1A
MOHANKUMAR_TLX1_TARGETS_UP	396	366	0.924242424242424	16	1.92129015682056e-05	0.000711912783856623	SHCBP1 CD36 WRB PAICS MRPS35 AP1M2 USP5 DNAJB1 L1CAM HOXC6 CDC6 ILF3 SLC20A1 RFC5 G0S2 SPG21
BENPORATH_NANOG_TARGETS	988	825	0.83502024291498	26	1.9815773066995e-05	0.000729880974634315	ATAD2 RAD54B GBF1 DTNA CNOT8 KIAA0652 PWP1 TIAM1 NEBL ORC6L ACTR1A EIF4ENIF1 EXOSC9 SS18L2 ERBB2 HCFC1R1 OSGEP CBX3 RAB17 ILF3 LRFN3 COPE C5orf4 RAD23A PSEN2 PIK3R2
V$E2F4DP1_01	180	149	0.827777777777778	10	2.09163490521166e-05	0.000765860165292886	ATAD2 CBX3 FBXO5 CDC6 POLR2A ILF3 SFRS7 PRPF4B RANBP1 SNRPD1
SMID_BREAST_CANCER_BASAL_UP	640	634	0.990625	22	2.10626752867048e-05	0.000766681380436054	SHCBP1 ATAD2 PML PLEKHB1 ANXA3 NCALD UCK2 TTK QKI L1CAM PAK1IP1 MELK IL8 DLAT MAGOH CENPF CENPE ITPKB RPL39L CSDA SOX9 NDRG2
module_72	297	290	0.976430976430976	14	2.16241120735152e-05	0.000782514652110596	WRB CBX3 PAICS PPP4R1 WBSCR22 TTK PIK3R3 COL6A2 CHPF RAB31 SEC24C SOX9 DNAJB2 C21orf2
WEST_ADRENOCORTICAL_TUMOR_UP	293	292	0.996587030716723	14	2.33310182484239e-05	0.000839374075123528	CENPF RTCD1 DNAJB6 CNOT8 COPE PLEKHB2 DNAJB1 GNG5 ORC6L SLC20A1 MELK RFC5 DICER1 P4HA2
V$E2F_Q4_01	174	151	0.867816091954023	10	2.34746051108653e-05	0.000839658129630257	ATAD2 TIAM1 ERF PLK4 FBXO5 CDC6 MELK YWHAQ PIK3R3 RANBP1
NON_MEMBRANE_BOUND_ORGANELLE	617	547	0.886547811993517	20	2.41669083754707e-05	0.0008507546668091	PML MRPS35 TTK TUBGCP2 RPP40 SUMO3 CENPF CENPE PNN MAD2L1 MAP1A XRCC4 TINF2 FBXO5 POLR2A ACTR1A RFC4 RFC5 PSEN2 EXOSC9
INTRACELLULAR_NON_MEMBRANE_BOUND_ORGANELLE	617	547	0.886547811993517	20	2.41669083754707e-05	0.0008507546668091	PML MRPS35 TTK TUBGCP2 RPP40 SUMO3 CENPF CENPE PNN MAD2L1 MAP1A XRCC4 TINF2 FBXO5 POLR2A ACTR1A RFC4 RFC5 PSEN2 EXOSC9
REACTOME_MEMBRANE_TRAFFICKING	78	68	0.871794871794872	7	2.41972885194573e-05	0.0008507546668091	TPD52 GBF1 AP1M2 SEC24B SEC24C GNS COPE
BROWNE_HCMV_INFECTION_14HR_UP	156	152	0.974358974358974	10	2.48513389968373e-05	0.000868814043573045	TAF6L TIAM1 TARS CDC6 ABCC5 PNN BAZ1A ZNF20 PRPF4B CCNE2
RESPONSE_TO_STRESS	497	461	0.927565392354125	18	2.64209920106107e-05	0.000918500553717185	PML CD36 RAD54B POLQ DYRK2 HUS1 DNAJB1 DNAJC4 IL8 DNAJB2 SREBF1 ACHE BTG2 CSDA XRCC4 HDAC5 RIPK2 RAD23A
NUCLEOBASENUCLEOSIDE_AND_NUCLEOTIDE_METABOLIC_PROCESS	51	47	0.92156862745098	6	2.7053588255475e-05	0.000935238011870832	ME1 C16orf7 CTPS NUDT4 PPAT PAICS
MORF_BUB3	260	259	0.996153846153846	13	2.84021300821727e-05	0.000976402116380469	CBX3 DULLARD TARS PAICS YWHAQ ILF3 GNG5 SEC24C SREBF2 RFC4 RAD23A CCT5 HDAC2
module_315	15	15	1	4	3.07069825741657e-05	0.00104980556999413	CENPF CENPE TTK MAD2L1
TCANNTGAY_V$SREBP1_01	361	300	0.831024930747922	14	3.14034662800108e-05	0.00106771785352037	ILVBL OSGEP GABARAP SDF2 LMO3 CUL5 ILF3 CBARA1 ORC6L HOXC6 SUPT6H DDR1 PSAP HEXA
HAN_SATB1_TARGETS_UP	318	301	0.946540880503145	14	3.25676102007587e-05	0.00110124793400161	PLD3 FGF13 GCN1L1 SLC22A18 COL6A2 PAPOLA HDAC5 SPAG4 RFC5 G0S2 ERBB2 FUCA1 CUL7 HCFC1R1
V$E2F1_Q3_01	194	157	0.809278350515464	10	3.28222426956088e-05	0.00110382629239363	ATAD2 PLK4 FGF13 YWHAQ MAP1A RANBP1 FXR2 RAD23A ZNF318 SFRS7
PUJANA_ATM_PCC_NETWORK	1418	1386	0.977433004231312	36	3.37625666044735e-05	0.00112931222782963	CD36 SNX4 DYRK2 PLK4 CUL5 CNOT8 LSM6 PPIG GNAT1 ZNF318 ABCE1 IPO9 BAZ1A HEXA TIAM1 WDR43 MAD2L1 NPAT PAPOLA ZNF141 RFC4 PAICS RANBP1 ME1 MR1 NFYB KCNMA1 MPHOSPH9 C2orf3 DEPDC5 MAGOH CBX3 PNN ILF3 MUC1 PRPF4B
CHROMOSOMEPERICENTRIC_REGION	31	30	0.967741935483871	5	3.44508349141241e-05	0.00114144522965081	PSEN2 SUMO3 CENPF CENPE MAD2L1
CCGNMNNTNACG_UNKNOWN	57	49	0.859649122807018	6	3.44942239729641e-05	0.00114144522965081	SUPT6H RFC4 KIAA1033 HSPD1 SDF2 MARK3
BLALOCK_ALZHEIMERS_DISEASE_INCIPIENT_UP	389	385	0.989717223650386	16	3.54384200593672e-05	0.00116645182620938	SNX11 RNASET2 HS2ST1 QKI MR1 SLC35F2 PPIG ERF DICER1 SSH3 SREBF1 TPD52 TRIM38 C5orf4 NEBL PRPF4B
YCATTAA_UNKNOWN	431	345	0.80046403712297	15	3.72287687184063e-05	0.00121889746470634	SHCBP1 GBF1 FGF13 PAK1IP1 GNAT1 DCT CDC6 KCNMA1 BAZ1A VAT1 LMO3 NEO1 LIMS1 COPE NEBL
DACOSTA_UV_RESPONSE_VIA_ERCC3_UP	309	305	0.98705501618123	14	3.76118026708503e-05	0.00122495702593275	PLD3 ACAA1 SDF2 PNRC1 BTG2 WBSCR22 RABAC1 CDC6 POLR2A OGFR RFC5 ERBB2 MPDU1 CCNE2
CONCANNON_APOPTOSIS_BY_EPOXOMICIN_UP	236	230	0.97457627118644	12	3.95982437091237e-05	0.00128290016791653	ACHE PLD3 DTNA PSMD1 DNAJB6 ACTA2 MAP1A DNAJB1 ME1 ORC3L P4HA2 DNAJB2
module_100	529	521	0.984877126654064	19	4.00429356229101e-05	0.00129055044601337	APLP1 WRB GBF1 PLEKHB1 ABCC5 NCALD CACNA2D2 CBR1 L1CAM RAB31 INSIG1 DNAJB2 C21orf2 SNAP25 NEO1 COL6A2 NEBL ALDH4A1 SOX9
MARZEC_IL2_SIGNALING_UP	107	100	0.934579439252336	8	4.05339994281688e-05	0.00129776902466124	ADCY3 CTPS HSPD1 CDC6 IL8 UCK2 CCNE2 PPAT
LI_WILMS_TUMOR_VS_FETAL_KIDNEY_1_DN	162	161	0.993827160493827	10	4.06863592088366e-05	0.00129776902466124	PLK4 CENPF MELK MPHOSPH9 RFC5 MAD2L1 BAZ1A UCK2 TTK GCN1L1
GNF2_CDC20	52	51	0.98076923076923	6	4.34937783838427e-05	0.00138020256738061	SHCBP1 MELK TTK PLK4 CENPF CENPE
BHATI_G2M_ARREST_BY_2METHOXYESTRADIOL_UP	122	102	0.836065573770492	8	4.67389901384367e-05	0.00146812624861242	PLEKHB2 LSM6 CBX3 CTPS CDC6 POLR2A PNN MAD2L1
MORF_TERF2IP	102	102	1	8	4.67389901384367e-05	0.00146812624861242	NFYB PWP1 DYRK2 ALDH4A1 POLR2A YWHAQ RABAC1 WWOX
Androgen Receptor	526	482	0.916349809885932	18	4.7160249677187e-05	0.00147387689395168	BTG2 PLEKHB1 FLOT2 ERBB2 PIK3R3 SNAP25 PPIC PML TPD52 ADAM9 ATAD2 SREBF2 SREBF1 CDC6 PAK1IP1 MPHOSPH9 DDR1 FKBP11
module_66	536	528	0.985074626865672	19	4.78867248308126e-05	0.00148906056911089	APLP1 WRB GBF1 PLEKHB1 ABCC5 NCALD CACNA2D2 CBR1 L1CAM RAB31 INSIG1 DNAJB2 C21orf2 SNAP25 NEO1 COL6A2 NEBL ALDH4A1 SOX9
PROTEIN_COMPLEX	801	719	0.897627965043695	23	4.82951210370586e-05	0.00149425104488659	AAAS HDAC2 SUMO3 PSMD1 MAD2L1 XRCC4 ACTR1A RFC4 RFC5 TAF6L MRPS35 PFKL RANBP2 NFYB HSPD1 KCNMA1 GOLGA3 CENPF CENPE MAP1A HDAC5 POLR2A PSEN2
module_337	60	52	0.866666666666667	6	4.86493428452107e-05	0.0014977220573441	ALG3 ILF3 UCK2 PLK4 CENPF HDAC2
ACCAAAG,MIR-9	438	355	0.810502283105023	15	5.15221016439189e-05	0.00157831071768599	DTNA PIK3R3 RANBP2 DNAJB1 PAK4 QKI INSIG1 KCNMA1 P4HA2 CCNE2 BAHD1 MAP1A CSDA HDAC5 ACTR1A
NUCLEOTIDE_BIOSYNTHETIC_PROCESS	19	17	0.894736842105263	4	5.24815043041419e-05	0.00159978102775384	ME1 PPAT CTPS C16orf7
SPIELMAN_LYMPHOBLAST_EUROPEAN_VS_ASIAN_DN	582	579	0.994845360824742	20	5.34970600361196e-05	0.00162274415442896	UCHL5 GBF1 SDF2 CUL5 MRPS35 YWHAQ CNOT8 GMFB NFYB PWP1 ZNF318 SUMO3 BTG2 CBARA1 RERE SEC24B ADCY3 ZNF141 PSAP PEX11B
KANG_DOXORUBICIN_RESISTANCE_UP	54	53	0.981481481481482	6	5.42825555460542e-05	0.00163058472679118	ATAD2 RFC4 POLQ MAD2L1 PLK4 CDC6
RHODES_CANCER_META_SIGNATURE	54	53	0.981481481481482	6	5.42825555460542e-05	0.00163058472679118	RFC4 CCT5 CBX3 HSPD1 TARS PAICS
NUYTTEN_EZH2_TARGETS_DN	915	725	0.792349726775956	23	5.47885612730787e-05	0.0016378338993131	SHCBP1 ATAD2 LRRC20 RAD54B ABCC5 CUL5 YWHAQ ECT2 CCNE2 HDAC2 RPL39L PAPOLA NEBL ACTR1A RFC4 RFC5 PBXIP1 MRPS35 TTK RAB31 CENPF CENPE GGA2
FARMER_BREAST_CANCER_CLUSTER_2	33	33	1	5	5.56231433093159e-05	0.00165478851345215	ATAD2 MELK CENPE RAD54B MAD2L1
module_223	140	135	0.964285714285714	9	5.7044547899896e-05	0.00168091267811694	CRIP1 CD4 VIPR1 INSIG1 P4HA2 ERBB2 TFF3 DAB2 HFE
MITOTIC_CELL_CYCLE	148	135	0.912162162162162	9	5.7044547899896e-05	0.00168091267811694	PML CENPF CENPE FBXO5 CDC6 MPHOSPH9 CUL5 MAD2L1 TTK
GEORGES_TARGETS_OF_MIR192_AND_MIR215	860	632	0.734883720930233	21	6.06090833764362e-05	0.00177248846325095	ATAD2 RAD54B POLQ PLK4 CUL5 ECT2 CAB39L INSIG1 DICER1 CA8 RNASEL MAD2L1 LIMS1 RFC4 SNRPD1 TTK CENPF CENPE FBXO5 PAWR PPAT
ESTABLISHMENT_OF_LOCALIZATION	852	780	0.915492957746479	24	6.07252026840986e-05	0.00177248846325095	ATP6V0A4 GBF1 SNX4 SCAMP2 ABCC5 AP1M2 HFE NUDT4 SNAP25 PRAF2 ACTR1A RANBP2 SLC22A18 ACHE TPD52 GABARAP CENPF CENPE C16orf7 COPE RERE SEC24B SLC20A1 PSAP
CELL_CYCLE_GO_0007049	306	279	0.911764705882353	13	6.1058988836834e-05	0.00177386395738182	PML RAD54B CENPF CENPE CUL5 MAD2L1 HUS1 TTK FBXO5 CDC6 MPHOSPH9 IL8 CCNE2
CELL_CYCLE_PROCESS	188	170	0.904255319148936	10	6.44434267722233e-05	0.00185763021392453	PML RAD54B CENPF CENPE FBXO5 CDC6 MPHOSPH9 CUL5 MAD2L1 TTK
GNF2_TTK	34	34	1	5	6.45427433732668e-05	0.00185763021392453	MELK RFC4 TTK PLK4 CENPF
MORF_GNB1	282	281	0.99645390070922	13	6.5652185293145e-05	0.00188081353052769	CBX3 DULLARD TARS YWHAQ ILF3 COPE GNG5 SEC24C POLR2A SREBF2 MPHOSPH9 RAD23A HDAC2
TAKADA_GASTRIC_CANCER_COPY_NUMBER_DN	24	18	0.75	4	6.68060429025238e-05	0.00189626534589707	KIAA0020 WWOX CAB39L RNASEL
DACOSTA_UV_RESPONSE_VIA_ERCC3_COMMON_UP	55	55	1	6	6.7110877626286e-05	0.00189626534589707	PNRC1 RFC5 ACAA1 GNS CCNE2 CDC6
GNF2_CENPF	56	55	0.982142857142857	6	6.7110877626286e-05	0.00189626534589707	SHCBP1 RFC4 TTK PLK4 CENPF CENPE
LOPEZ_MBD_TARGETS	873	786	0.900343642611684	24	6.83781539091578e-05	0.00192329098359031	APLP1 ABCC5 EBNA1BP2 YWHAQ USP5 UCK2 INSIG1 SUPT6H CSDA ACTR1A RIPK2 CCT5 PAICS SLC22A18 DNAJC4 QKI RAB31 CTPS SREBF2 GABARAP ILF3 HDAC5 GNS PPIC
V$CREB_Q2	198	172	0.868686868686869	10	7.10837339236275e-05	0.00199034454986157	CBX3 PLK4 ADAM9 PNRC1 CHPF PPIG ERF SREBF2 FXR2 DNAJB2
module_453	40	35	0.875	5	7.45257679115598e-05	0.00206127339791437	SHCBP1 NEO1 CTPS PAK1IP1 GNS
module_52	419	410	0.978520286396181	16	7.46085457191425e-05	0.00206127339791437	WRB MMD ADAM9 PAICS ANXA3 DAB2 UCK2 TTK CHPF INSIG1 IL8 CENPF PPP4R1 MAD2L1 ILF3 RFC4
BROWNE_HCMV_INFECTION_48HR_UP	178	173	0.97191011235955	10	7.46162315987103e-05	0.00206127339791437	MAGOH SNX4 CD4 RFC4 PAWR ANXA3 FUCA1 MAD2L1 ZNF20 PIK3R3
V$GABP_B	168	140	0.833333333333333	9	7.56587277116688e-05	0.00208078314257692	CHPF ACIN1 XRCC4 ZNF394 SCAMP2 SPG21 EBNA1BP2 NPAT RANBP1
KEGG_LYSOSOME	121	110	0.909090909090909	8	8.00466416956013e-05	0.00219171955226717	ATP6V0A4 GGA2 GNS FUCA1 AP1M2 MAN2B1 PSAP HEXA
ENK_UV_RESPONSE_EPIDERMIS_DN	508	503	0.99015748031496	18	8.1252624069549e-05	0.0022149393733144	RNASET2 PNRC1 UCK2 RAB4B SLC22A18 DNAJB1 ERF CTPS DNAJB2 TPD52 NEO1 NPAT CRIP1 NEBL HDAC5 VIPR1 SLC20A1 PBXIP1
TARTE_PLASMA_CELL_VS_PLASMABLAST_UP	391	370	0.946291560102302	15	8.19771833126215e-05	0.00222488951902852	FBP1 DAB2 KCNMA1 DDR1 IL8 FUCA1 CUL7 HEXA TIAM1 BTG2 ITPKB ZNF141 PSAP WWOX PIK3R2
GNF2_CKS1B	36	36	1	5	8.56565924649508e-05	0.0023145982278302	MELK RFC4 CENPE RANBP1 PAICS
V$E4F1_Q6	209	176	0.842105263157895	10	8.6121898052225e-05	0.00231705350063986	CBX3 PLK4 MAP1A RANBP2 CHPF ERF POLR2A FXR2 SOX9 ALDOC
STEIN_ESR1_TARGETS	84	83	0.988095238095238	7	8.81958698408177e-05	0.00236258027088736	ATAD2 PNRC1 RFC4 TIAM1 RAB31 CCNE2 CDC6
V$NRF2_01	171	143	0.83625730994152	9	8.91019186534937e-05	0.00236636340183613	FBXO22 ACIN1 GNAI2 SEC24C SCAMP2 BAZ1A TBC1D17 AAAS MARK3
V$E2F_Q6	171	143	0.83625730994152	9	8.91019186534937e-05	0.00236636340183613	ATAD2 FBXO5 CDC6 POLR2A ILF3 SFRS7 PRPF4B RANBP1 SNRPD1
CTTTGCA,MIR-527	203	177	0.87192118226601	10	9.02768940460211e-05	0.00238567223130389	MEF2D DTNA VPS13A PNN NCALD MRPL17 GNAT1 KCNMA1 SFRS7 NUDT4
GGGTGGRR_V$PAX4_03	1009	852	0.84440039643211	25	9.06000281765375e-05	0.00238567223130389	DTNA YWHAQ NCALD GNAI2 KIAA0652 HOXC6 MEF2D ITPKB CSDA ACIN1 ACTR1A EIF4ENIF1 PBXIP1 ERF SREBF2 HCFC1R1 GABARAP CBX3 MAN2B1 BAHD1 MAP1A FBXO5 S100A14 RAD23A NDRG2
DACOSTA_UV_RESPONSE_VIA_ERCC3_COMMON_DN	420	419	0.997619047619048	16	9.60398223689308e-05	0.00251819669838536	UCK2 KIAA1033 MELK BAZ1A KIAA0020 TIAM1 CENPF CENPE VPS13A WDR43 SR140 MARK3 XRCC4 SEC24B PKN2 PAWR
NUCLEOTIDE_METABOLIC_PROCESS	41	37	0.902439024390244	5	9.80228549887856e-05	0.00255934779185909	CTPS ME1 NUDT4 PPAT C16orf7
REACTOME_MITOTIC_M_M_G1_PHASES	157	145	0.923566878980892	9	9.9134308761603e-05	0.00256670754232971	ORC6L CENPF FBXO5 CENPE CDC6 ORC3L PSMD1 MAD2L1 RANBP2
V$E2F1_Q3	182	145	0.796703296703297	9	9.9134308761603e-05	0.00256670754232971	ATAD2 PLK4 FBXO5 CDC6 POLR2A ABCE1 ILF3 SFRS7 SNRPD1
KRIGE_RESPONSE_TO_TOSEDOSTAT_24HR_DN	990	755	0.762626262626263	23	0.00010052346438922	0.00259182999016873	DYRK2 ABCC5 EBNA1BP2 UCK2 RPP40 PWP1 PAK1IP1 INSIG1 ABCE1 CA8 HDAC2 WDR43 MAD2L1 CSDA PRKACA RNASET2 RANBP1 DNAJB1 HSPD1 ALG3 KIAA0020 ILF3 GGA2
MORF_AATF	182	181	0.994505494505495	10	0.000108639742578211	0.0027894718965725	DULLARD PWP1 DYRK2 ALDH4A1 POLR2A ALG3 RAD23A USP5 YWHAQ HDAC2
KEGG_CELL_CYCLE	128	115	0.8984375	8	0.000109451989074116	0.00279213317388512	ORC6L CDC6 ORC3L MAD2L1 YWHAQ TTK CCNE2 HDAC2
FURUKAWA_DUSP6_TARGETS_PCI35_DN	67	60	0.895522388059702	6	0.000109932155985957	0.00279213317388512	SHCBP1 RFC4 EBNA1BP2 SIPA1L3 ORC6L CENPF
V$POU6F1_01	185	147	0.794594594594595	9	0.000110097041762762	0.00279213317388512	RERE HOXC6 USP11 DTNA DTX3 LMO3 KCNMA1 FGF13 BAZ1A
GNF2_MLH1	38	38	1	5	0.000111715413393956	0.00282161215543591	SR140 RFC4 CCT5 SNRPD1 CBX3
module_244	183	182	0.994535519125683	10	0.000113694633373617	0.00285992841998349	PLK4 CENPE HSPD1 MELK RFC4 RFC5 MAPK4 TTK PRPF4B MARK3
V$E2F_Q6_01	170	148	0.870588235294118	9	0.000115948168061101	0.00290480673668863	ATAD2 ACIN1 TIAM1 PLK4 FBXO5 CDC6 MELK YWHAQ RANBP1
GTTTGTT,MIR-495	213	183	0.859154929577465	10	0.000118947047718761	0.00295600133045659	PNN ILF3 RANBP1 MARK3 GMFB KIAA1033 HOXC6 ACTR1A SOX9 SNRPD1
MORF_ACP1	183	183	1	10	0.000118947047718761	0.00295600133045659	SUMO3 CBX3 PPIG SREBF2 RAD23A PNN YWHAQ ILF3 GCN1L1 COPE
GNF2_CCNA2	62	61	0.983870967741935	6	0.000120643800353018	0.00298617534633791	SHCBP1 MELK RFC4 TTK CENPF CENPE
module_137	531	522	0.983050847457627	18	0.000129250684595939	0.00318646707681144	APLP1 WRB PLEKHB1 ABCC5 NCALD CACNA2D2 CBR1 L1CAM RAB31 INSIG1 DNAJB2 C21orf2 SNAP25 NEO1 COL6A2 NEBL ALDH4A1 SOX9
CHEMNITZ_RESPONSE_TO_PROSTAGLANDIN_E2_UP	143	118	0.825174825174825	8	0.000131026395776318	0.00321742594072959	ATAD2 TPD52 CENPF CENPE CDC6 PAICS PRAF2 TTK
V$HEN1_02	145	119	0.820689655172414	8	0.000138953056506208	0.0033985830579463	CHPF PRKACA SLC22A17 KCNMA1 USP5 BAHD1 MAP1A CCNE2
MORF_CTBP1	152	152	1	9	0.000142023703915155	0.00344725754558671	SUMO3 ACAA1 CBX3 DULLARD GMFB DICER1 RAD23A YWHAQ MARK3
MORF_ATRX	190	187	0.98421052631579	10	0.000142057316439013	0.00344725754558671	RERE SNX4 ADCY3 NFYB PLEKHB1 DTNA RFC5 GOLGA3 C2orf3 BAHD1
module_12	351	347	0.988603988603989	14	0.000148342283382474	0.00357984529113564	APLP1 SNAP25 WRB LMO3 DAB2 COL6A2 ME1 NEBL L1CAM RAB31 G0S2 SOX9 IL8 DNAJB2
V$SP1_01	184	153	0.831521739130435	9	0.000149256639481738	0.00357984529113564	PIAS3 HS2ST1 GBF1 GABARAP MUC1 FXR2 KCNMA1 BAHD1 SFRS7
CELL_CYCLE_PHASE	168	153	0.910714285714286	9	0.000149256639481738	0.00357984529113564	PML RAD54B CENPF CENPE CDC6 MPHOSPH9 CUL5 MAD2L1 TTK
CTTTGA_V$LEF1_Q2	924	725	0.784632034632035	22	0.000150576696088883	0.00359756214439385	GBF1 ADAM9 DTNA ANXA3 YWHAQ USP5 NCALD PCDH8 PAK4 HOXC6 DCT SNAP25 ACIN1 ACTR1A ICA1 CACNA2D2 KIAA0020 GABARAP NEO1 RERE SEC24B FKBP11
MORF_HDAC1	226	226	1	11	0.000153132950017966	0.00364456421042759	SUMO3 CBX3 DULLARD YWHAQ ILF3 COPE GNG5 HSPD1 SREBF2 RAD23A HDAC2
DE_YY1_TARGETS_DN	91	91	1	7	0.000157788545454899	0.00372752581564289	MPHOSPH9 PKN2 ECT2 PNN CUL5 FGF13 TTK
MORF_CDK2	64	64	1	6	0.000157823491224699	0.00372752581564289	YWHAQ DULLARD PWP1 DYRK2 HDAC2 POLR2A
SEMBA_FHIT_TARGETS_DN	10	9	0.9	3	0.000159213031268456	0.0037460465303772	ECT2 CENPF PLK4
NAKAMURA_CANCER_MICROENVIRONMENT_DN	46	41	0.891304347826087	5	0.000161706734751956	0.00379030785850417	RIPK2 RFC4 RFC5 TARS CDC6
V$TCF1P_Q6	184	155	0.842391304347826	9	0.000164647272668729	0.00384466914443054	UCHL5 ATP6V0A4 ACIN1 HOXC6 CENPF POLR2A NEO1 FGF13 NPAT
GCM_MAPK10	76	65	0.855263157894737	6	0.000172048179471735	0.00400238396455298	APLP1 LMO3 ALDOC NDRG2 PLEKHB1 DTNA
NAKAMURA_TUMOR_ZONE_PERIPHERAL_VS_CENTRAL_UP	281	230	0.818505338078292	11	0.00017845210878491	0.00412037928791428	SHCBP1 PSMD1 ANXA3 EBNA1BP2 FGF13 LIMS1 ME1 QKI SLC35F2 CTPS RFC4
BROWNE_HCMV_INFECTION_20HR_UP	236	230	0.97457627118644	11	0.00017845210878491	0.00412037928791428	PML TAF6L GBF1 TIAM1 HUS1 ERF PRKACA FXR2 OGFR MPDU1 PRPF4B
V$RFX1_02	195	157	0.805128205128205	9	0.000181338966976081	0.00416373880993105	DTNA BBS1 EBNA1BP2 YWHAQ NCALD TM9SF1 PAK4 PRKACA PBXIP1
module_403	44	42	0.954545454545455	5	0.000181675739929118	0.00416373880993105	SNX11 MELK G0S2 PLK4 CCNE2
NUCLEAR_ENVELOPE	70	66	0.942857142857143	6	0.000187266828854045	0.00427604109575213	DULLARD PSEN2 CENPF AAAS RANBP2 SREBF1
KIM_WT1_TARGETS_12HR_UP	160	158	0.9875	9	0.000190199090169637	0.00432702930135923	DNAJB1 TAF6L SLC20A1 SUPT6H P4HA2 DDR1 SOX9 DAB2 PIK3R3
ENDOMEMBRANE_SYSTEM	212	194	0.915094339622642	10	0.000191624407398272	0.00434348656769418	DULLARD CENPF ICA1 AAAS RANBP2 COPE ALG3 GOLGA3 PSEN2 SREBF1
FERREIRA_EWINGS_SARCOMA_UNSTABLE_VS_STABLE_UP	149	125	0.838926174496644	8	0.000195260142208033	0.00440974364957413	ATAD2 C13orf23 CTPS CENPF CENPE CDC6 MELK SNRPD1
V$CMYB_01	185	159	0.85945945945946	9	0.000199416597695072	0.00447725620211927	CSDA DNAJB1 PPIG LMO3 VPS13A ITPKB PIK3R3 RANBP1 SNRPD1
MORF_DEK	235	233	0.991489361702128	11	0.000199696624399631	0.00447725620211927	SUMO3 CBX3 DULLARD YWHAQ ILF3 RANBP1 POLR2A SREBF2 RFC4 RAD23A HDAC2
VECCHI_GASTRIC_CANCER_ADVANCED_VS_EARLY_DN	136	95	0.698529411764706	7	0.000206373495898733	0.00460561554062949	CRIP1 TPD52 FMO5 XRCC4 MUC1 TFF3 HRASLS2
BLALOCK_ALZHEIMERS_DISEASE_DN	1233	1229	0.996755879967559	31	0.000206910329718002	0.00460561554062949	SNX4 ECT2 L1CAM FUCA1 ABCE1 SNAP25 PSMD1 PRAF2 CBARA1 ACTR1A ORC3L RFC5 CCT5 PEX11B WRB MMD RNASET2 FGF13 PFDN4 RANBP2 ME1 HSPD1 SMAP1 DLAT ACHE PNN ILF3 MAP1A PPID SPG21 ALDOC
REN_ALVEOLAR_RHABDOMYOSARCOMA_DN	407	404	0.992628992628993	15	0.000214350004601789	0.00475411408055868	ADAM9 DAB2 UCK2 CBR1 RAB31 GNAI2 VAT1 PRAF2 RABAC1 COPZ2 COL6A2 PLEKHB2 FKBP11 GNS PPIC
V$SP1_Q2_01	186	161	0.865591397849462	9	0.000218968782422005	0.00482198870330023	CHPF PIAS3 PAK4 HS2ST1 GABARAP KCNMA1 BAHD1 OSBP2 HCFC1R1
REGULATION_OF_CELL_CYCLE	177	161	0.909604519774011	9	0.000218968782422005	0.00482198870330023	PML FBXO5 CDC6 IL8 CUL5 MAD2L1 HUS1 TTK CCNE2
chr4q27	14	10	0.714285714285714	3	0.000225318730180549	0.00492355357344407	EXOSC9 PLK4 MAD2L1
REACTOME_CDC6_ASSOCIATION_WITH_THE_ORC:ORIGIN_COMPLEX	11	10	0.909090909090909	3	0.000225318730180549	0.00492355357344407	ORC6L CDC6 ORC3L
GOLGI_APPARATUS	221	198	0.895927601809955	10	0.000225967875704285	0.00492355357344407	ACHE GBF1 ICA1 COPE PAK4 GGA2 MPHOSPH9 SPG21 GOLGA3 PSEN2
VANTVEER_BREAST_CANCER_POOR_PROGNOSIS	47	44	0.936170212765957	5	0.000227204170813348	0.00493312073330876	UCHL5 MELK RFC4 ORC6L ALDH4A1
V$HSF1_01	202	162	0.801980198019802	9	0.000229326564839253	0.00496179294834021	CBX3 PLEKHB1 ABCC5 DNAJB1 CACNA2D2 KIAA0652 PAK1IP1 HSPD1 SREBF2
TTCYRGAA_UNKNOWN	228	199	0.87280701754386	10	0.000235317128980145	0.00507366687849873	CBX3 YWHAQ PCDH8 PAPOLA FBXO5 HSPD1 PPID DNAJB2 GOLGA3 PIK3R2
V$ARNT_02	185	163	0.881081081081081	9	0.000240087945868396	0.0051585562813668	OSGEP KCNE4 GMFB RAB31 KIAA1033 SPG21 CUL5 CBARA1 HEXA
REACTOME_INTEGRATION_OF_ENERGY_METABOLISM	229	200	0.873362445414847	10	0.000244988635995978	0.00523676294003779	SNAP25 PFKL CACNA2D2 CAB39L GNG5 GNAI2 ADCY3 PRKACA ALDOC DLAT
ACTGTGA,MIR-27A,MIR-27B	400	321	0.8025	13	0.000245420370493044	0.00523676294003779	RAD54B MMD DTNA QKI KIAA1033 HOXC6 SNAP25 NEO1 BTG2 BAHD1 ADCY3 SIPA1L3 GNS
V$E2F1_Q4	184	164	0.891304347826087	9	0.00025126508355988	0.00534305270470288	CBX3 PRKACA FBXO5 CDC6 MELK IPO9 BAHD1 PIK3R3 RANBP1
TIEN_INTESTINE_PROBIOTICS_24HR_UP	556	552	0.992805755395683	18	0.000256031686433667	0.00542576738236825	SHCBP1 WRB MMD USP11 DAB2 YWHAQ GMFB DICER1 CENPF PNN PSMD1 MAD2L1 PLEKHB2 GGA2 GNS FBXO5 SFRS7 SNRPD1
FARMER_BREAST_CANCER_APOCRINE VS LUMINAL	325	323	0.993846153846154	13	0.000260585645134286	0.00550342652590772	ALDH3B2 ADAM9 PLEKHB1 ABCC5 BTG2 SR140 CACNA2D2 KMO S100A14 KCNMA1 MPHOSPH9 IL8 TFF3
DNA_METABOLIC_PROCESS	253	241	0.952569169960474	11	0.000267092834462502	0.00562166823011551	ACHE RAD54B POLQ BTG2 HUS1 XRCC4 TINF2 CDC6 ORC3L RFC4 RAD23A
MOREAUX_MULTIPLE_MYELOMA_BY_TACI_DN	131	131	1	8	0.000269085287580255	0.00564440596456481	PAPOLA PAK1IP1 MPHOSPH9 CCT5 EBNA1BP2 ILF3 PFDN4 SNRPD1
PUJANA_XPRSS_INT_NETWORK	167	166	0.994011976047904	9	0.000274916490140602	0.00572788970030318	CBX3 NFYB PLK4 PAICS MPHOSPH9 RFC4 PNN MAD2L1 ILF3
KEGG_CHEMOKINE_SIGNALING_PATHWAY	190	166	0.873684210526316	9	0.000274916490140602	0.00572788970030318	TIAM1 GNG5 GNAI2 ADCY3 CXCR3 PRKACA IL8 PIK3R3 PIK3R2
MORF_PAPSS1	100	100	1	7	0.000283367979040826	0.0058841646117605	DULLARD GNG5 SEC24C SREBF2 RAD23A YWHAQ HDAC2
V$E47_01	205	167	0.814634146341463	9	0.000287416309290108	0.00594826796617788	DULLARD PLK4 LMO3 VPS13A MAP1A CACNA2D2 ERF KCNMA1 EIF4ENIF1
V$IRF1_01	195	168	0.861538461538462	9	0.000300382988923571	0.00615403868859012	PLEKHB1 LMO3 USP5 ITPKB LSM6 KCNE4 ACIN1 SLC22A17 KIAA0020
GNF2_TDG	26	26	1	4	0.000301382680725668	0.00615403868859012	SR140 MAGOH PAPOLA CBX3
SMALL_GTPASE_BINDING	33	26	0.787878787878788	4	0.000301382680725668	0.00615403868859012	RANBP1 RANBP2 GGA2 IPO9
MORF_ARAF1	72	72	1	6	0.000302282409189949	0.00615403868859012	PML MR1 RABAC1 TUBGCP2 USP11 ALDH4A1
FULCHER_INFLAMMATORY_RESPONSE_LECTIN_VS_LPS_DN	454	372	0.819383259911894	14	0.000302331570997317	0.00615403868859012	CD36 CD4 RNASET2 ABCC5 QKI ME1 KIAA1033 FUCA1 ITPKB GGA2 GNS POLR2A SPG21 PRPF4B
ZHAN_VARIABLE_EARLY_DIFFERENTIATION_GENES_UP	12	11	0.916666666666667	3	0.000306915772668796	0.00622686820090003	CUL7 WWOX PIK3R2
SCHLOSSER_MYC_TARGETS_AND_SERUM_RESPONSE_DN	47	47	1	5	0.000311150734156186	0.00625130111350155	RPP40 ADCY3 EBNA1BP2 PPAT PAICS
REN_BOUND_BY_E2F	47	47	1	5	0.000311150734156186	0.00625130111350155	RFC4 TTK CENPE CDC6 MAD2L1
KEGG_RNA_DEGRADATION	59	47	0.796610169491525	5	0.000311150734156186	0.00625130111350155	LSM6 PAPOLA HSPD1 EXOSC9 CNOT8
MULLIGHAN_NPM1_MUTATED_SIGNATURE_2_UP	136	134	0.985294117647059	8	0.000313762454040987	0.00628337238060073	PAK1IP1 ORC6L PKN2 LIMS1 HFE NPAT TBC1D17 SFRS7
REACTOME_S_PHASE	103	102	0.990291262135922	7	0.000319978944560428	0.00638719260948364	ORC6L CDC6 ORC3L RFC4 RFC5 PSMD1 CCNE2
TGTGTGA,MIR-377	166	135	0.813253012048193	8	0.000329933660727039	0.00656472505652386	TM9SF1 HS2ST1 QKI CACNA2D2 HOXC6 KCNMA1 MAP1A PRPF4B
MORF_USP5	48	48	1	5	0.000343773765459048	0.00681817968160445	USP5 DULLARD ILVBL PWP1 POLR2A
B Cell Receptor	391	377	0.964194373401535	14	0.000345777707778765	0.00683601423557508	IL8 HCFC1R1 PLK4 MAD2L1 ACTA2 ERBB2 CUL5 RAB31 RAD23A YWHAQ USP5 CDC6 PSEN2 GNAT1
MULLIGHAN_NPM1_SIGNATURE_3_UP	339	333	0.982300884955752	13	0.000349018554261941	0.0068781108718882	TRIM38 HUS1 LIMS1 NPAT TBC1D17 PIAS3 PAK1IP1 ORC6L INSIG1 PKN2 DNAJB2 HFE SFRS7
GTPASE_BINDING	34	27	0.794117647058823	4	0.000350295837111129	0.00688136711124974	RANBP1 RANBP2 GGA2 IPO9
V$NFAT_Q4_01	206	172	0.83495145631068	9	0.000357190166501488	0.00699459731111141	SNAP25 TIAM1 LIMS1 PAK1IP1 DTX3 DICER1 SOX9 MAPK4 NDRG2
BASSO_B_LYMPHOCYTE_NETWORK	141	137	0.97163120567376	8	0.000364317138974766	0.00708929074206243	GABARAP CTPS PAICS RFC4 PSMD1 EBNA1BP2 MAD2L1 UCK2
MORF_EI24	138	137	0.992753623188406	8	0.000364317138974766	0.00708929074206243	GNG5 SEC24C TARS ALG3 RFC4 RAD23A CCT5 HDAC2
KEGG_PROGESTERONE_MEDIATED_OOCYTE_MATURATION	86	75	0.872093023255814	6	0.000377463050090754	0.00732207320991094	MAD2L1 GNAI2 ADCY3 PIK3R3 PRKACA PIK3R2
SCHLOSSER_SERUM_RESPONSE_AUGMENTED_BY_MYC	106	105	0.99056603773585	7	0.000381917105714016	0.0073853220317448	TAF6L KIAA0892 OGFR SUPT6H MPHOSPH9 RAD23A CUL5
MORF_DNMT1	107	106	0.990654205607477	7	0.000404570028299029	0.00776901579254574	TARS SREBF2 RFC4 RAD23A CCT5 EBNA1BP2 HDAC2
CHAPERONE_BINDING	12	12	1	3	0.000405396183098853	0.00776901579254574	DNAJB6 PFDN4 HSPD1
GCGNNANTTCC_UNKNOWN	87	76	0.873563218390805	6	0.000405525549610904	0.00776901579254574	FBXO22 CACNA2D2 GABARAP CBX3 TBC1D17 HSPD1
GNF2_MCM4	50	50	1	5	0.000416711830258699	0.00795868149889145	MELK RFC4 MAD2L1 TTK PAICS
V$CREB_Q2_01	168	140	0.833333333333333	8	0.00042131572766796	0.00802185145479796	CHPF ILVBL SNAP25 ERF PLK4 CENPE SREBF2 PNRC1
KINSEY_TARGETS_OF_EWSR1_FLII_FUSION_DN	318	255	0.80188679245283	11	0.000431241329618251	0.00818564830575992	MEF2D TRIM38 LMO3 DAB2 CHPF HDAC5 GNS PBXIP1 PSAP HEXA PIK3R2
SCIBETTA_KDM5B_TARGETS_DN	78	77	0.987179487179487	6	0.000435190944705973	0.00823535647046043	INSIG1 SOX9 ECT2 TTK FBXO5 SNRPD1
ORGANELLE_LUMEN	440	387	0.879545454545455	14	0.0004488970415066	0.00844308478067733	PML TAF6L POLQ MRPS35 RTCD1 RPP40 PPIG NFYB HDAC2 CENPF HDAC5 ALDH4A1 POLR2A EXOSC9
MEMBRANE_ENCLOSED_LUMEN	440	387	0.879545454545455	14	0.0004488970415066	0.00844308478067733	PML TAF6L POLQ MRPS35 RTCD1 RPP40 PPIG NFYB HDAC2 CENPF HDAC5 ALDH4A1 POLR2A EXOSC9
PAPASPYRIDONOS_UNSTABLE_ATEROSCLEROTIC_PLAQUE_UP	52	51	0.98076923076923	5	0.000457279009810314	0.00857467428092795	PLEKHB2 RNASET2 FUCA1 DAB2 BAZ1A
GNF2_MSH6	30	29	0.966666666666667	4	0.000464736293341084	0.00866201259998381	RFC4 RANBP1 PAICS MAD2L1
GNF2_SMC2L1	30	29	0.966666666666667	4	0.000464736293341084	0.00866201259998381	RFC4 TTK CENPF CENPE
ATGCTGG,MIR-338	98	78	0.795918367346939	6	0.000466522118219813	0.00866918578842102	CSDA PLD3 DYRK2 PPP4R1 KCNMA1 NRL
module_17	353	344	0.974504249291785	13	0.000474652410664615	0.00879385963231328	WRB CBX3 PAICS RTCD1 ILF3 UCK2 TTK CHPF TCAP SEC24C INSIG1 RFC4 G0S2
REACTOME_HIV_INFECTION	183	179	0.978142076502732	9	0.000477845306699176	0.00880031773170982	XRCC4 CD4 POLR2A PSMD1 CUL5 AP1M2 AAAS RANBP1 RANBP2
MORF_RAB1A	181	179	0.988950276243094	9	0.000477845306699176	0.00880031773170982	ILVBL SUMO3 DULLARD GMFB PWP1 POLR2A C16orf7 PEX11B RABAC1
TURASHVILI_BREAST_LOBULAR_CARCINOMA_VS_LOBULAR_NORMAL_UP	93	79	0.849462365591398	6	0.000499583153905859	0.00911131430008019	CD36 PAWR ANXA3 PAPOLA FMO5 ACTA2
REACTOME_METABOLISM_OF_RNA	96	79	0.822916666666667	6	0.000499583153905859	0.00911131430008019	LSM6 AAAS RANBP2 EXOSC9 SNRPD1 CNOT8
LIN_APC_TARGETS	52	52	1	5	0.000500750250976814	0.00911131430008019	ALG3 FLOT2 L1CAM RPL39L POLR2A
TOYOTA_TARGETS_OF_MIR34B_AND_MIR34C	460	346	0.752173913043478	13	0.000501190134002676	0.00911131430008019	SHCBP1 PLK4 USP5 RAB31 HSPD1 MELK MPHOSPH9 CCNE2 CENPF CENPE PPP4R1 ILF3 ZNF141
ACEVEDO_LIVER_CANCER_DN	539	438	0.812615955473098	15	0.000502094081500863	0.00911131430008019	FBP1 TAF6L TUBGCP2 SARS2 FUCA1 MPDU1 C21orf2 ACAA1 KLKB1 C16orf7 CBARA1 KMO SLC20A1 TFF3 NDRG2
V$E2F_Q4	172	144	0.837209302325581	8	0.000508378092778495	0.00919837321085769	ATAD2 FBXO5 CDC6 POLR2A ILF3 SFRS7 RANBP1 SNRPD1
RESPONSE_TO_ENDOGENOUS_STIMULUS	198	181	0.914141414141414	9	0.000517882220087566	0.00934301801137568	PML RAD54B POLQ DYRK2 BTG2 HUS1 ME1 XRCC4 RAD23A
SENGUPTA_NASOPHARYNGEAL_CARCINOMA_WITH_LMP1_UP	393	304	0.7735368956743	12	0.000530720141445935	0.0095194249758554	DYRK2 ANXA3 PPIG KIAA1033 HSPD1 IL8 CBX3 ILF3 SR140 LIMS1 PAPOLA PKN2
V$E2F_Q3_01	173	145	0.838150289017341	8	0.000532275540020357	0.0095194249758554	ATAD2 ERF FBXO5 CDC6 MELK YWHAQ PIK3R3 RANBP1
V$E2F1_Q4_01	169	145	0.857988165680473	8	0.000532275540020357	0.0095194249758554	ATAD2 ERF FBXO5 CDC6 MELK YWHAQ PIK3R3 RANBP1
ZHANG_RESPONSE_TO_IKK_INHIBITOR_AND_TNF_UP	218	182	0.834862385321101	9	0.000538909319974419	0.00958267491954513	PML TRIM38 PNRC1 BTG2 DNAJB6 RIPK2 G0S2 IL8 BAZ1A
CAGCTTT,MIR-320	224	182	0.8125	9	0.000538909319974419	0.00958267491954513	DTNA LMO3 ICA1 DAB2 YWHAQ BAHD1 QKI SMAP1 SFRS7
OUILLETTE_CLL_13Q14_DELETION_UP	73	53	0.726027397260274	5	0.000547257302584184	0.00970323263149264	ATAD2 TPD52 TRIM38 KIAA1033 NDRG2
CREIGHTON_ENDOCRINE_THERAPY_RESISTANCE_3	711	539	0.758087201125176	17	0.000551627969907781	0.00975278250796958	SNX11 DYRK2 NCALD PIK3R3 PCDH8 KCNE4 INSIG1 PGPEP1 IL8 FUCA1 ACAA1 COPZ2 CRIP1 MUC1 GNS SPAG4 VIPR1
V$E2F1DP1RB_01	175	146	0.834285714285714	8	0.000557074396940891	0.00982101529421718	ATAD2 PPIG FBXO5 CDC6 POLR2A ILF3 SFRS7 SNRPD1
GCM_MLL	139	112	0.805755395683453	7	0.000564054161459698	0.00991581577020629	PPIG CUL5 IPO9 CBARA1 SR140 BAHD1 AAAS
module_6	407	397	0.975429975429975	14	0.000577187893622689	0.0101179566168193	FBP1 NCALD CHPF RAB31 HLA-DQB1 DDR1 IL8 FUCA1 COL6A2 CRIP1 MUC1 G0S2 SOX9 TFF3
RNA_METABOLIC_PROCESS	811	747	0.921085080147966	21	0.000581794565315205	0.0101699004807076	LSM6 PPIG HOXC6 ABCE1 NRL HDAC2 CSDA SFRS7 SNRPD1 TAF6L RNASET2 ERF SARS2 NFYB SREBF2 SREBF1 ZNF76 ILF3 HDAC5 PAWR PRPF4B
KEGG_GLYCOLYSIS_GLUCONEOGENESIS	62	54	0.870967741935484	5	0.000596934033889225	0.0103468565874132	FBP1 ALDOC PFKL ALDH3B2 DLAT
REACTOME_REGULATION_OF_INSULIN_SECRETION_BY_GLUCAGON_LIKE_PEPTIDE_1	61	54	0.885245901639344	5	0.000596934033889225	0.0103468565874132	SNAP25 CACNA2D2 GNG5 GNAI2 PRKACA
module_57	54	54	1	5	0.000596934033889225	0.0103468565874132	MAD2L1 CCNE2 CDC6 HDAC2 ORC3L
AGCACTT,MIR-93,MIR-302A,MIR-302B,MIR-302C,MIR-302D,MIR-372,MIR-373,MIR-520E,MIR-520A,MIR-526B,MIR-520B,MIR-520C,MIR-520D	288	224	0.777777777777778	10	0.000599016862857791	0.0103539562775531	ATAD2 POLQ ADAM9 LMO3 NEO1 BAHD1 ECT2 PAPOLA SIPA1L3 KCNMA1
MOOTHA_GLUCONEOGENESIS	32	31	0.96875	4	0.00060356824973279	0.0103666672718654	CD4 FBP1 ME1 ALDOC
REACTOME_E2F_MEDIATED_REGULATION_OF_DNA_REPLICATION	33	31	0.93939393939394	4	0.00060356824973279	0.0103666672718654	ORC6L FBXO5 CDC6 ORC3L
TGF-beta Receptor	1182	1136	0.96108291032149	28	0.000607936110991997	0.0103666672718654	CUL5 ILF3 GCN1L1 ACTA2 CD36 CDC6 SLC20A1 SREBF1 SREBF2 TPD52 ME1 MR1 LIMS1 PPIC DYRK2 CTPS FXR2 ALDOC MAD2L1 RAB4B PWP1 XRCC4 UCK2 TINF2 MPDU1 INSIG1 L1CAM PAWR
V$MEIS1_01	175	148	0.845714285714286	8	0.000609476943448867	0.0103666672718654	COPZ2 TIAM1 FBXO5 SREBF2 FGF13 NCALD BAZ1A PIK3R3
V$AR_Q2	99	82	0.828282828282828	6	0.000609803957168554	0.0103666672718654	CD36 SNAP25 RERE HOXC6 EIF4ENIF1 DAB2
MORF_PPP5C	83	82	0.987951807228916	6	0.000609803957168554	0.0103666672718654	ILVBL RFC5 NFYB BAHD1 PLEKHB1 PIK3R2
MULLIGHAN_NPM1_MUTATED_SIGNATURE_1_UP	273	266	0.974358974358974	11	0.00061324497777661	0.010396602527347	TRIM38 HUS1 LIMS1 NPAT TBC1D17 PAK1IP1 ORC6L INSIG1 PKN2 HFE SFRS7
MEMBRANE_PART	1633	1489	0.911818738518065	34	0.00062407084840017	0.0105512306281428	CD36 ABCC5 PRAF2 TM9SF1 MMD CXCR3 PLEKHB1 ICA1 KCNMA1 GOLGA3 SREBF1 VAT1 MC1R ADCY3 MUC1 VIPR1 PSEN2 PSAP ATP6V0A4 ADAM9 DAB2 AAAS PCDH8 DCT DDR1 HFE DULLARD RANBP2 SLC22A18 ALG3 NEO1 PNN COPE SLC20A1
RICKMAN_TUMOR_DIFFERENTIATED_WELL_VS_MODERATELY_UP	108	83	0.768518518518518	6	0.00065044874319409	0.0109672392994143	DNAJC4 IQCB1 GGA2 ABCC5 SFRS7 PIK3R3
FINETTI_BREAST_CANCER_KINOME_RED	15	14	0.933333333333333	3	0.00065827792753106	0.0110390889310629	MELK TTK PLK4
KEGG_OTHER_GLYCAN_DEGRADATION	16	14	0.875	3	0.00065827792753106	0.0110390889310629	MAN2B1 FUCA1 HEXA
VANTVEER_BREAST_CANCER_BRCA1_UP	33	32	0.96969696969697	4	0.000682980015040762	0.0114223792785736	UCHL5 KIAA0020 WDR43 RTCD1
module_459	382	313	0.819371727748691	12	0.000685950786296355	0.0114411414167166	QKI RERE PAPOLA NOL7 SIPA1L3 IL8 PAWR ZNF318 FUCA1 MAPK4 NRL RNASEL
TAATAAT,MIR-126	193	151	0.78238341968912	8	0.000695480820018242	0.011530633582873	MEF2D DYRK2 ADAM9 PNRC1 PNN PLEKHB2 DICER1 DDR1
REACTOME_HOST_INTERACTIONS_OF_HIV_FACTORS	120	116	0.966666666666667	7	0.000695606782013841	0.011530633582873	CD4 PSMD1 CUL5 AP1M2 AAAS RANBP1 RANBP2
RODRIGUES_THYROID_CARCINOMA_POORLY_DIFFERENTIATED_DN	777	601	0.773487773487774	18	0.000696906425338479	0.011530633582873	DTNA PNRC1 BBS1 DICER1 DDR1 SR140 PAPOLA RNASET2 QKI ERBB2 DNAJB2 ACAA1 FMO5 NEO1 ACTA2 MARK3 RERE WWOX
KAUFFMANN_DNA_REPAIR_GENES	205	189	0.921951219512195	9	0.000706550629576281	0.0116590274555147	RAD54B POLQ MAD2L1 HUS1 XRCC4 TINF2 RFC4 RFC5 RAD23A
HUTTMANN_B_CLL_POOR_SURVIVAL_UP	276	271	0.981884057971015	11	0.000714997523458082	0.0117670337105282	MEF2D CXCR3 BTG2 MAN2B1 COPE CRIP1 RIN3 SPAG4 OGFR DNAJB2 PBXIP1
WONG_EMBRYONIC_STEM_CELL_CORE	335	315	0.940298507462687	12	0.000725174219946867	0.0117950172486669	CBX3 PLK4 EBNA1BP2 MAD2L1 TTK RPP40 CDC6 ALDOC CCT5 IPO9 DLAT SNRPD1
module_378	384	315	0.8203125	12	0.000725174219946867	0.0117950172486669	QKI RERE PAPOLA NOL7 SIPA1L3 IL8 PAWR ZNF318 FUCA1 MAPK4 NRL RNASEL
V$USF_Q6_01	170	152	0.894117647058824	8	0.000726228437579524	0.0117950172486669	KCNE4 TAF6L RAB31 KIAA1033 ZNF318 ILF3 HEXA RANBP1
MORF_PPP1CC	153	152	0.993464052287582	8	0.000726228437579524	0.0117950172486669	GNG5 TARS PAICS SREBF2 RFC4 RAD23A CCT5 HDAC2
ENZYME_BINDING	175	152	0.868571428571429	8	0.000726228437579524	0.0117950172486669	GGA2 CD4 ADAM9 PAWR IPO9 RANBP1 RANBP2 HDAC2
LIGASE_ACTIVITY	97	85	0.876288659793814	6	0.000738012443328947	0.0119550287940302	FBXO22 XRCC4 SARS2 CTPS PAICS RTCD1
YAGI_AML_WITH_T_8_21_TRANSLOCATION	366	361	0.986338797814208	13	0.000743299446745932	0.012009234925493	VAT1 PNRC1 NCALD LIMS1 CACNA2D2 ERF ADCY3 SIPA1L3 HOXC6 HLA-DQB1 DDR1 PBXIP1 HEXA
V$HSF2_01	187	153	0.818181818181818	8	0.000758061364371126	0.0122064303502314	DNAJB1 ME1 CACNA2D2 HSPD1 SREBF2 PPID ABCC5 PEX11B
FOURNIER_ACINAR_DEVELOPMENT_LATE_2	275	273	0.992727272727273	11	0.000759449852107157	0.0122064303502314	UCHL5 POLQ PAICS ILF3 UCK2 TTK GCN1L1 RANBP1 MRPL17 CDC6 MELK
CTTTGTA,MIR-524	382	317	0.829842931937173	12	0.00076625867208443	0.0122839602664727	CBX3 LMO3 VPS13A YWHAQ ECT2 QKI CACNA2D2 SEC24B P4HA2 SOX9 SSH3 NUDT4
SPECIFIC_RNA_POLYMERASE_II_TRANSCRIPTION_FACTOR_ACTIVITY	35	33	0.942857142857143	4	0.000769511997348547	0.0123042383452011	ZNF141 ERF NRL SOX9
RESPONSE_TO_DNA_DAMAGE_STIMULUS	160	154	0.9625	8	0.000791007494813735	0.0126153463348129	PML RAD54B POLQ XRCC4 DYRK2 RAD23A BTG2 HUS1
module_317	389	319	0.820051413881748	12	0.00080927270346062	0.0128353080595687	QKI IL8 ZNF318 FUCA1 NRL RNASEL RERE PAPOLA NOL7 SIPA1L3 PAWR MAPK4
FINETTI_BREAST_CANCER_BASAL_VS_LUMINAL	16	15	0.9375	3	0.000815170663770283	0.0128353080595687	MELK TTK PLK4
HISTONE_DEACETYLASE_COMPLEX	18	15	0.833333333333333	3	0.000815170663770283	0.0128353080595687	HDAC5 TAF6L HDAC2
ESTABLISHMENT_OF_ORGANELLE_LOCALIZATION	17	15	0.88235294117647	3	0.000815170663770283	0.0128353080595687	CENPF CENPE AP1M2
DRUG_BINDING	15	15	1	3	0.000815170663770283	0.0128353080595687	PPIG PPID PPIC
SECRETION	176	155	0.880681818181818	8	0.000825095125950878	0.0129586006075737	ACHE TPD52 SNAP25 ATP6V0A4 GBF1 SCAMP2 SLC22A18 COPE
TIEN_INTESTINE_PROBIOTICS_2HR_DN	87	87	1	6	0.000834419943305117	0.0130388651746769	QKI DAB2 MMD FKBP11 BAZ1A PPP4R1
GRAHAM_NORMAL_QUIESCENT_VS_NORMAL_DIVIDING_DN	87	87	1	6	0.000834419943305117	0.0130388651746769	CD36 MELK RFC4 MAD2L1 CCNE2 CDC6
YTAATTAA_V$LHX3_01	148	120	0.810810810810811	7	0.000850364154094257	0.0132545425328344	CD36 LMO3 NEO1 NRL BAZ1A SFRS7 PIK3R3
LEUKOCYTE_DIFFERENTIATION	37	34	0.918918918918919	4	0.000863507897878584	0.0134255951559615	CD4 HDAC5 TPD52 ACIN1
MEMBRANE	1942	1762	0.907312049433574	38	0.000870364006688554	0.0134982768756611	CD36 CD4 ABCC5 PRAF2 TM9SF1 MMD CXCR3 PLEKHB1 ICA1 KCNMA1 GOLGA3 SREBF1 VAT1 MC1R SEC24B ADCY3 MUC1 VIPR1 PSEN2 PSAP ATP6V0A4 ADAM9 DAB2 AAAS PCDH8 DCT DDR1 HFE DULLARD RANBP2 SLC22A18 ALG3 GABARAP CENPF NEO1 PNN COPE SLC20A1
REACTOME_SYNTHESIS_OF_DNA	89	88	0.98876404494382	6	0.000886123441628027	0.0137083296419856	RFC4 RFC5 PSMD1 ORC6L CDC6 ORC3L
