# Supplementary material for: DART: Denoising Algorithm based on Relevance network Topology improves molecular pathway activity inference
Source: BMC Bioinformatics. 2011 Oct 19;12:403. doi: 10.1186/1471-2105-12-403 (PMC3228554; doi:10.1186/1471-2105-12-403)
Supplement: Additional file 8 — GSEA table for DART MYC module genes. Gene Set Enrichment Analysis table for the MYC DART gene modules (relevance subnetworks). P-values are from a one-tailed hypergeometric test using the genes on the Affy array (Wang data set) as the null background. [file 1471-2105-12-403-S8.TXT]

Gene List	nList	nRep	fRep	nOVLAP	pvalue	adjPval	Genes
BILD_MYC_ONCOGENIC_SIGNATURE	201	161	0.800995024875622	151	0	0	DDX18 PMM2 UBIAD1 EMP1 DHODH EXOSC5 MGC2477 MGC2574 HK2 WDR12 ZNF667 ABL2 IPO4 LAMC2 TAF4B ARNTL NFKB2 MYC PHF1 FGFBP1 HSPC111 ALDH1B1 SLC6A15 NLE1 DUSP2 SERPINB1 GPR110 METTL1 RHBDF1 PHB MEG3 PLEC1 PAICS BCS1L RABEPK FGD6 DUOX1 TUBA3 FLAD1 GPD1L KIAA0153 IMP4 WDR74 CFLAR DHRS1 AKAP12 PLAU DDX28 STMN3 MGC3265 ISGF3G MAP3K6 NRP1 AGPAT5 RUNX1 BIT1 C1orf107 ANGEL1 DGKA PFKM JTV1 PCOLCE2 TRMT1 KIAA03…
MYC-Bildpathway	116	102	0.879310344827586	97	1.36359682564061e-219	4.21896857853204e-216	ABCC3 ABL2 ADAM8 AKAP12 ALDH1B1 ALG3 ARNTL ARNTL2 ATIC ATP2B4 BCS1L CCNG2 CDCA8 CDK2 CDK4 CFLAR COL1A1 COL5A1 COL8A2 DDAH2 DDX10 DDX18 DGKA DHODH DHRS1 DKC1 DUOX1 DUSP2 EMP1 EPS8L1 ERBB3 ERCC1 FGD6 GOLGA2 GPR110 HK2 HSPA1A HSPA6 HSPD1 IMP4 IPO4 KIAA1609 LAMC2 LTBP2 MAP3K6 MEG3 METTL1 MKNK1 MST1R MYBBP1A MYC NCL NDE1 NFKB2 NGFR NIT1 NOL6 NOLC1 NPM1 NRP1 NUFIP1 OSBP2 PA2G4 PAICS PC PCOLCE2 PES1 PFK…
KRIGE_RESPONSE_TO_TOSEDOSTAT_24HR_DN	990	755	0.762626262626263	53	6.38421746542994e-39	1.31685125586935e-35	UBIAD1 MGC2477 MGC2574 ZNF667 TAF4B HSPC111 RPP40 FARSLA DDX10 SUPV3L1 GPATC4 RNU3IP2 EXOSC5 MYC GPD1L KIAA0153 WDR74 PCOLCE2 ECE2 GNL3 NCL NOL5A MYBBP1A NUFIP1 SORD SORL1 PEO1 DRIM MAC30 DDX18 DHODH IPO4 ALDH1B1 PHB C1orf33 NOL1 NOL6 RCL1 NOLC1 TCOF1 HSPD1 SRM ALG3 SLC29A2 C20orf27 DKC1 RABEPK IMP4 TFB2M PA2G4 PES1 SLC19A1 WDR21A
KRIGE_RESPONSE_TO_TOSEDOSTAT_6HR_DN	890	674	0.757303370786517	46	5.75035963975926e-33	8.89580636270758e-30	UBIAD1 MGC2477 MGC2574 ZNF667 HSPC111 FARSLA DDX10 GPATC4 RNU3IP2 MYC GPD1L KIAA0153 WDR74 PCOLCE2 ECE2 GNL3 NCL MYBBP1A NUFIP1 SORD SORL1 PEO1 MAC30 DDX18 DHODH IPO4 ALDH1B1 PHB C1orf33 NOL1 NOL6 NOLC1 TCOF1 HSPD1 SRM ALG3 SLC29A2 C20orf27 DKC1 IMP4 TFB2M PA2G4 PES1 SLC19A1 TNFAIP2 WDR21A
MANALO_HYPOXIA_DN	287	285	0.993031358885017	25	1.49777197258334e-20	1.85364259326914e-17	DDX18 UBIAD1 MGC2477 WDR12 IPO4 HSPC111 NLE1 PHB BCS1L GPD1L WDR74 JTV1 C1orf33 RPP40 PA2G4 ATIC UTP14A NOL5A NOLC1 SLC19A1 SRM C20orf27 DRIM DKC1 RNU3IP2
CAIRO_HEPATOBLASTOMA_CLASSES_UP	599	597	0.996661101836394	31	1.22795062592921e-18	1.26642641220832e-15	DDX18 IPO4 HSPC111 PHB AGPAT5 C1orf33 CDCA8 RPP40 NOLC1 HSPD1 FARSLA DDX10 C20orf27 DKC1 WDR12 NLE1 IMP4 ANGEL1 NPM1 ATIC UTP14A GNL3 NCL NOL5A MYBBP1A NUFIP1 PEO1 KIAA1609 DRIM CDK4 MAC30
DANG_MYC_TARGETS_UP	130	123	0.946153846153846	16	3.07404371871894e-16	2.71745464734754e-13	DDX18 EMP1 PA2G4 GNL3 NCL METTL1 PHB HSPD1 SRM DDX10 ISGF3G JTV1 C1orf33 NPM1 DKC1 CDK4
WEI_MYCN_TARGETS_WITH_E_BOX	797	633	0.794228356336261	28	4.11709285922275e-15	3.18457132660879e-12	PMM2 TAF4B HSPC111 RPP40 DDX10 SUPV3L1 RNU3IP2 HK2 WDR12 MAC30 DDX18 EMP1 PHB PAICS C1orf107 C1orf33 FLJ11301 NOL1 RCL1 NOLC1 SRM HSPA1A DKC1 RABEPK FLAD1 IMP4 TRMT1 PA2G4
NUCLEOLUS	118	100	0.847457627118644	14	8.24731256430228e-15	5.67048557198917e-12	RPP40 GNL3 NCL NOL6 NOLC1 TCOF1 MYBBP1A NUFIP1 IMP4 SLC29A2 DRIM NPM1 DKC1 RNU3IP2
DODD_NASOPHARYNGEAL_CARCINOMA_DN	1345	1074	0.798513011152416	34	5.98682048532999e-14	3.7046445163222e-11	TAF4B HSPC111 PLAU NDE1 SUPV3L1 EXOSC5 MYC METTL1 FGD6 BIT1 JTV1 PCOLCE2 NPM1 NCL NOL5A PEO1 MAC30 DDX18 PHB PAICS C1orf107 NOL1 RCL1 NOLC1 HSPD1 DKC1 FLAD1 COL5A1 TFB2M PA2G4 ATIC COL1A1 UTP14A CDK4
ONDER_CDH1_TARGETS_2_DN	463	460	0.993520518358531	21	8.411045451065e-12	4.73159538647184e-09	SLC6A15 DUOX1 PLAU GPRC5A ALS2CL ERBB3 EPS8L1 LAMC2 FGFBP1 SERPINB1 FGD6 DHRS1 ZBED2 SLC12A8 MST1R ADAM8 ATP2B4 SORL1 SLC6A8 KIAA1609 CCNG2
MUELLER_PLURINET	299	282	0.94314381270903	17	1.24060795878454e-11	6.3974017074656e-09	MYC NLE1 PHB JTV1 NPM1 RPP40 PA2G4 ATIC GNL3 NCL NOL5A NOLC1 TCOF1 MYBBP1A HSPD1 SLC19A1 ERBB3
SCHUHMACHER_MYC_TARGETS_UP	69	68	0.985507246376812	10	3.81792425940103e-11	1.81733194747489e-08	RABEPK SRM GPD1L DDX10 DHODH SORD NOLC1 JTV1 PAICS MAC30
ORGANELLE_LUMEN	440	387	0.879545454545455	18	2.13666940562048e-10	8.8144735213197e-08	ARNTL PHB RPP40 NOL6 NOLC1 TCOF1 SUPV3L1 SLC29A2 DKC1 RNU3IP2 IMP4 NPM1 TFB2M GNL3 NCL MYBBP1A NUFIP1 DRIM
MEMBRANE_ENCLOSED_LUMEN	440	387	0.879545454545455	18	2.13666940562048e-10	8.8144735213197e-08	ARNTL PHB RPP40 NOL6 NOLC1 TCOF1 SUPV3L1 SLC29A2 DKC1 RNU3IP2 IMP4 NPM1 TFB2M GNL3 NCL MYBBP1A NUFIP1 DRIM
DANG_BOUND_BY_MYC	1053	1000	0.949667616334283	28	2.3652486256045e-10	9.1475990595254e-08	PMM2 DDX10 VAMP1 MYC METTL1 ISGF3G JTV1 NPM1 MST1R GNL3 NCL NUFIP1 MKNK1 DDX18 EMP1 PHB PAICS C1orf33 NOL1 RCL1 HSPD1 NIT1 SRM PSCD2 DKC1 PA2G4 SLC19A1 CDK4
NUCLEAR_LUMEN	371	326	0.878706199460916	16	1.05442935955857e-09	3.8381228687932e-07	ARNTL PHB IMP4 NPM1 RPP40 GNL3 NCL NOL6 NOLC1 TCOF1 MYBBP1A NUFIP1 SLC29A2 DRIM DKC1 RNU3IP2
TONKS_TARGETS_OF_RUNX1_RUNX1T1_FUSION_MONOCYTE_UP	201	200	0.99502487562189	13	1.43295768805034e-09	4.92619009647529e-07	DDX18 PFKM NPM1 PA2G4 NOL5A PES1 NOLC1 MYBBP1A HSPD1 SORD SPTAN1 DKC1 RNU3IP2
CACGTG_V$MYC_Q2	757	632	0.834874504623514	21	2.77675776329032e-09	9.04346159960027e-07	DDX18 IPO4 SLC6A15 PAICS AKAP12 NOL6 RCL1 TCOF1 HSPD1 NIT1 C20orf27 EXOSC5 NPM1 TFB2M PA2G4 ATIC UTP14A NCL PES1 SORD SORL1
PUJANA_BRCA1_PCC_NETWORK	1628	1602	0.984029484029484	34	3.09047218831509e-09	9.5619209506469e-07	TAF4B HSPC111 FARSLA SUPV3L1 VAMP1 MYC JTV1 ECE2 NCL NOL5A DRIM RUNX1 NOLC1 HSPD1 SRM DKC1 IMP4 ATIC PES1 RPP40 DDX10 RNU3IP2 HK2 LAMC2 NPM1 NUFIP1 DDX18 PAICS NOL1 TCOF1 PA2G4 SLC19A1 CDK2 CDK4
KRIGE_RESPONSE_TO_TOSEDOSTAT_6HR_UP	932	719	0.771459227467811	22	5.08525375016815e-09	1.49845477171621e-06	TAF4B RPP40 NDE1 FARSLA SUPV3L1 EXOSC5 WDR74 NOL5A WSB1 SORD DRIM NRP1 RCL1 NOLC1 GOLGA2 PSCD2 TRIOBP SERPINB1 RABEPK TUBA3 PA2G4 CCNG2
NUCLEAR_PART	548	483	0.881386861313869	18	7.12276604933793e-09	2.00343983242287e-06	ARNTL PHB RPP40 NOL6 NOLC1 TCOF1 HSPD1 ERCC1 SLC29A2 DKC1 RNU3IP2 IMP4 NPM1 GNL3 NCL MYBBP1A NUFIP1 DRIM
NON_MEMBRANE_BOUND_ORGANELLE	617	547	0.886547811993517	19	8.26370609749399e-09	2.0561653715614e-06	RPP40 NDE1 NOL6 NOLC1 TCOF1 ERCC1 SPTAN1 SLC29A2 DKC1 RNU3IP2 IMP4 NPM1 GNL3 NCL MYBBP1A TINF2 NUFIP1 DRIM SMTN
INTRACELLULAR_NON_MEMBRANE_BOUND_ORGANELLE	617	547	0.886547811993517	19	8.26370609749399e-09	2.0561653715614e-06	RPP40 NDE1 NOL6 NOLC1 TCOF1 ERCC1 SPTAN1 SLC29A2 DKC1 RNU3IP2 IMP4 NPM1 GNL3 NCL MYBBP1A TINF2 NUFIP1 DRIM SMTN
INTRACELLULAR_ORGANELLE_PART	1150	1022	0.888695652173913	26	8.30706759680592e-09	2.0561653715614e-06	RPP40 NDE1 SUPV3L1 RNU3IP2 ECE2 NPM1 GNL3 NCL MYBBP1A NUFIP1 DRIM ARNTL PHB BCS1L NOL6 NOLC1 TCOF1 HSPD1 ALG3 ERCC1 SPTAN1 SLC29A2 DKC1 IMP4 TFB2M TINF2
ORGANELLE_PART	1155	1026	0.888311688311688	26	8.99751308145165e-09	2.14140811338549e-06	RPP40 NDE1 SUPV3L1 RNU3IP2 ECE2 NPM1 GNL3 NCL MYBBP1A NUFIP1 DRIM ARNTL PHB BCS1L NOL6 NOLC1 TCOF1 HSPD1 ALG3 ERCC1 SPTAN1 SLC29A2 DKC1 IMP4 TFB2M TINF2
WELCSH_BRCA1_TARGETS_1_DN	125	124	0.992	10	1.54073127830405e-08	3.53112783338721e-06	ATIC NOLC1 TCOF1 SLC19A1 RABEPK SRM ALG3 FARSLA DDX10 JTV1
BILD_HRAS_ONCOGENIC_SIGNATURE	253	203	0.802371541501976	12	1.82275176837118e-08	4.02828140810032e-06	HK2 FGFBP1 SLC6A15 SERPINB1 MEG3 RUNX1 ZBED2 NOLC1 ADAM8 ARNTL2 SMTN RNU3IP2
BERTUCCI_MEDULLARY_VS_DUCTAL_BREAST_CANCER_UP	200	166	0.83	11	2.25445654631008e-08	4.81054383054026e-06	NFKB2 HSPC111 PCOLCE2 ECE2 C1orf33 NOL1 RCL1 TCOF1 ADAM8 TNFAIP2 ARNTL2
MENSSEN_MYC_TARGETS	16	15	0.9375	5	4.19513678840755e-08	8.4903592941764e-06	SRM CDK4 PFKM RNU3IP2 NCL
WONG_EMBRYONIC_STEM_CELL_CORE	335	315	0.940298507462687	14	4.25341205752212e-08	8.4903592941764e-06	DDX18 MGC2477 MYC PHB C1orf33 CDCA8 RPP40 PA2G4 GNL3 NCL NOL1 TCOF1 FARSLA CDK4
PUJANA_ATM_PCC_NETWORK	1418	1386	0.977433004231312	29	7.5614336819767e-08	1.46219223825224e-05	TAF4B HSPC111 DDX10 SUPV3L1 VAMP1 HK2 LAMC2 MYC DDX28 ANGEL1 KIAA0323 ECE2 NPM1 NCL NOL5A NUFIP1 WSB1 DDX18 PAICS CFLAR RUNX1 NOL1 NOLC1 TCOF1 DKC1 NFKB2 ATIC SLC19A1 CCNG2
PENG_GLUTAMINE_DEPRIVATION_DN	85	84	0.988235294117647	8	1.21192098853795e-07	2.27253547790086e-05	RABEPK SRM FARSLA NCL METTL1 DKC1 RNU3IP2 SLC19A1
CREIGHTON_ENDOCRINE_THERAPY_RESISTANCE_1	518	403	0.777992277992278	15	1.39860689677499e-07	2.54546455213048e-05	PAICS BCS1L STMN3 SRM GPATC4 C20orf27 MYC KIAA0153 COL5A1 PA2G4 ATIC UTP14A WDR21A CDK2 CDK4
RAS-Bildpathway	181	161	0.889502762430939	10	1.84134675474802e-07	3.2555010623945e-05	ADAM8 AKAP12 ARNTL2 HK2 MEG3 NOLC1 RUNX1 SERPINB1 SMTN ZBED2
NUCLEUS	1367	1202	0.879297732260424	26	2.09829486565761e-07	3.60673573019147e-05	UBIAD1 DUSP2 RPP40 RNU3IP2 MYC ISGF3G NPM1 GNL3 NCL MYBBP1A NUFIP1 DRIM ARNTL PHB NOL6 NOLC1 TCOF1 HSPD1 ERCC1 SLC29A2 DKC1 NFKB2 IMP4 PA2G4 CDK2 CDK4
KIM_WT1_TARGETS_12HR_DN	209	209	1	11	2.36630337790364e-07	3.95748251418047e-05	DDX18 LAMC2 MYC HSPC111 TFB2M GNL3 GPRC5A NOL5A NOLC1 MYBBP1A ARNTL2
GARY_CD5_TARGETS_DN	428	370	0.864485981308411	14	3.05665299688207e-07	4.97751809071217e-05	DDX18 PHB RPP40 NOL1 RCL1 NOLC1 FARSLA GPATC4 RNU3IP2 RABEPK FLAD1 JTV1 NOL5A PEO1
KIM_MYC_AMPLIFICATION_TARGETS_UP	157	135	0.859872611464968	9	4.23629213286585e-07	6.72158351748048e-05	DDX18 NCL MYC SLC6A15 HSPD1 PAICS PCOLCE2 ABCC3 DKC1
FUNG_IL2_SIGNALING_1	10	10	1	4	4.46074838475414e-07	6.90077775121465e-05	HSPC111 NOL5A DKC1 NOLC1
MARZEC_IL2_SIGNALING_UP	107	100	0.934579439252336	8	4.71275848680484e-07	7.11281695520691e-05	DHODH HK2 GNL3 MYC DUSP2 HSPD1 BIT1 DKC1
PENG_RAPAMYCIN_RESPONSE_DN	70	69	0.985714285714286	7	4.94856029014276e-07	7.290878827477e-05	RABEPK SRM IMP4 FARSLA PFKM CDK4 RNU3IP2
RUTELLA_RESPONSE_TO_CSF2RB_AND_IL4_UP	337	335	0.99406528189911	13	6.20329669937853e-07	8.92697673854752e-05	METTL1 DUOX1 CFLAR MAP3K6 NRP1 RUNX1 LTBP2 SLC12A8 NDE1 ADAM8 MICAL1 MAC30 CCNG2
BENPORATH_ES_1	378	340	0.8994708994709	13	7.32752335210552e-07	0.000103051623870066	DDX18 EXOSC5 WDR12 HSPC111 PAICS KIAA0153 NPM1 GNL3 NOL5A NOLC1 HSPD1 SORL1 SLC6A8
SCHLOSSER_MYC_TARGETS_AND_SERUM_RESPONSE_DN	47	47	1	6	8.3974406307763e-07	0.000115474139162764	RPP40 DKC1 PA2G4 PAICS NCL MYC
RIBOSOME_BIOGENESIS_AND_ASSEMBLY	14	12	0.857142857142857	4	1.04017962223956e-06	0.000139926771791704	NPM1 DKC1 NOLC1 RNU3IP2
PUJANA_CHEK2_PCC_NETWORK	765	758	0.990849673202614	19	1.28764324462424e-06	0.000169530561653932	DDX18 HSPC111 PAICS NOL1 NOLC1 HSPD1 DDX10 DKC1 HK2 LAMC2 MYC NPM1 PA2G4 ATIC NCL NOL5A NUFIP1 DRIM CDK4
WINTER_HYPOXIA_METAGENE	218	212	0.972477064220184	10	2.2920122942813e-06	0.000295478584937764	HK2 NFKB2 PAICS PLAU COL5A1 HSPD1 SORL1 SLC6A8 DKC1 CCNG2
NUCLEOBASENUCLEOSIDENUCLEOTIDE_AND_NUCLEIC_ACID_METABOLIC_PROCESS	1208	1111	0.919701986754967	23	2.42276496471774e-06	0.000305960604115784	PMM2 SUPV3L1 RNU3IP2 MYC METTL1 ISGF3G NPM1 MYBBP1A NUFIP1 ARNTL PHB PAICS RUNX1 NOLC1 ERCC1 SLC29A2 DKC1 NFKB2 TFB2M PA2G4 ATIC TINF2 CDK2
GGGCGGR_V$SP1_Q6	2178	1836	0.84297520661157	31	2.67334857426108e-06	0.000328793412020231	DUOX1 STMN3 VAMP1 WDR12 MYC ARNTL PHF1 DDAH2 NOL6 NOLC1 HSPD1 GOLGA2 SPTAN1 COL1A1 CCNG2 AKAP12 DGKA ABCC3 DDX10 EPS8L1 MAP3K6 NPM1 SLC6A15 BCS1L RCL1 ERBB3 NFKB2 TFB2M PA2G4 CDK2 SMTN
BENPORATH_MYC_TARGETS_WITH_EBOX	229	216	0.943231441048035	10	2.70983581335355e-06	0.000328793412020231	PHB PAICS NCL NOL1 HSPD1 NIT1 SLC19A1 SRM CDK4 DKC1
NUCLEOLAR_PART	16	15	0.9375	4	2.82235227482286e-06	0.00033585992070392	NOL6 DRIM RPP40 RNU3IP2
NAKAMURA_TUMOR_ZONE_PERIPHERAL_VS_CENTRAL_UP	281	230	0.818505338078292	10	4.73823194513536e-06	0.000542966282898104	EMP1 LAMC2 PHB RABEPK TUBA3 AKAP12 ZBED2 NOL1 GPATC4 DKC1
EGFR1	243	230	0.946502057613169	10	4.73823194513536e-06	0.000542966282898104	NGFR CDK4 AKAP12 MAC30 MYC PLAU FGFBP1 EMP1 GPRC5A TCOF1
ENK_UV_RESPONSE_EPIDERMIS_UP	292	287	0.982876712328767	11	5.26532070917874e-06	0.00059239644633451	HK2 SERPINB1 PHB JTV1 ATIC ADAM8 SRM SORL1 MTMR11 ARNTL2 CCNG2
TONKS_TARGETS_OF_RUNX1_RUNX1T1_FUSION_HSC_UP	185	184	0.994594594594595	9	5.55590063792266e-06	0.000613927020490454	EMP1 NFKB2 MEG3 TUBA3 ISGF3G WSB1 RUNX1 DDAH2 CCNG2
BOYAULT_LIVER_CANCER_SUBCLASS_G3_UP	186	186	1	9	6.06556654907273e-06	0.000658486417643194	MGC2574 WDR12 ATIC GNL3 NLE1 PHB SRM C1orf33 DKC1
module_392	18	18	1	4	6.22557501132129e-06	0.000664204451207865	NPM1 NOLC1 TCOF1 NCL
SENESE_HDAC1_TARGETS_DN	251	189	0.752988047808765	9	6.90501986927338e-06	0.000718387725804899	TUBA3 STMN3 ABCC3 COL5A1 COL1A1 AHNAK SSH3 PSCD2 CCNG2
COLDREN_GEFITINIB_RESISTANCE_UP	85	67	0.788235294117647	6	6.96562112932998e-06	0.000718387725804899	RABEPK SUPV3L1 PEO1 ALDH1B1 TRMT1 C20orf27
RUTELLA_RESPONSE_TO_HGF_VS_CSF2RB_AND_IL4_DN	245	244	0.995918367346939	10	7.97112453352401e-06	0.000808611780548305	DUOX1 CFLAR MAP3K6 RUNX1 NDE1 ADAM8 MICAL1 SORL1 MAC30 CCNG2
ELVIDGE_HIF1A_AND_HIF2A_TARGETS_UP	41	41	1	5	9.05670074043801e-06	0.000903917164223071	SRM FLAD1 RPP40 MGC2574 FLJ11301
JAIN_NFKB_SIGNALING	73	72	0.986301369863014	6	1.05999251181323e-05	0.00104114820049211	ALG3 PLAU HK2 HSPA1A MYC TRMT1
BUYTAERT_PHOTODYNAMIC_THERAPY_STRESS_UP	807	802	0.993804213135068	18	1.14031417201061e-05	0.00110254126506276	FGD6 ISGF3G KIAA0323 WSB1 PHF1 C1orf107 DDAH2 GPRC5A HSPD1 GOLGA2 HSPA6 PSCD2 ABL2 RHBDF1 SMURF1 ATP2B4 SLC6A8 CCNG2
VECCHI_GASTRIC_CANCER_EARLY_UP	426	323	0.758215962441315	11	1.59707909811594e-05	0.00152041930140637	HSPC111 RUNX1 C1orf33 GPRC5A SPTAN1 PPM2C DKC1 LAMC2 NPM1 NOL5A SLC6A8
CELL_PROLIFERATION_GO_0008283	501	465	0.92814371257485	13	2.18341206230089e-05	0.0020471142184118	EMP1 NRP1 SLC29A2 DKC1 MYC FGFBP1 NPM1 MST1R PA2G4 GNL3 DRIM CDK2 CDK4
GRUETZMANN_PANCREATIC_CANCER_UP	346	341	0.985549132947977	11	2.63233926613048e-05	0.0024311813998232	PHB PLEC1 TUBA3 FLAD1 CFLAR AKAP12 PLAU DGKA COL1A1 SORL1 CCNG2
BIOPOLYMER_METABOLIC_PROCESS	1633	1492	0.913655848132272	25	3.29320687431965e-05	0.00295401646264217	DUSP2 SUPV3L1 MYC METTL1 ECE2 MYBBP1A MKNK1 ARNTL PHB RUNX1 NOLC1 DKC1 ABL2 TINF2 RNU3IP2 ISGF3G MAP3K6 NUFIP1 ERCC1 ERBB3 NFKB2 TFB2M PA2G4 SMURF1 CDK2
BROWNE_HCMV_INFECTION_18HR_UP	177	177	1	8	3.29390975957191e-05	0.00295401646264217	DDX18 HSPC111 KIAA0280 ERBB3 HSPA6 SLC29A2 DRIM CDK2
SIMBULAN_UV_RESPONSE_IMMORTALIZED_DN	28	27	0.964285714285714	4	3.40171623122426e-05	0.00300711714840225	EMP1 AHNAK PLEC1 MYC
module_457	10	10	1	3	3.74883709488851e-05	0.00322191721432918	NPM1 NCL NOLC1
RRNA_PROCESSING	11	10	0.909090909090909	3	3.74883709488851e-05	0.00322191721432918	RNU3IP2 DKC1 NOLC1
GNF2_NPM1	59	56	0.949152542372881	5	4.24705935578536e-05	0.00356664756229872	GNL3 NCL NOLC1 NPM1 DKC1
module_124	92	92	1	6	4.31880456814259e-05	0.00356664756229872	NOLC1 DUSP2 CDK2 CDK4 RNU3IP2 CCNG2
CYTOPLASM	2066	1809	0.875605033881897	28	4.32285984441506e-05	0.00356664756229872	UBIAD1 FARSLA SUPV3L1 FGD6 ECE2 NCL MYBBP1A PHB AGPAT5 PFKM NOLC1 HSPD1 GOLGA2 SPTAN1 DHRS1 AKAP12 NDE1 ISGF3G NPM1 MICAL1 BCS1L NRP1 ALG3 NFKB2 RABEPK TFB2M CDK2 PC
KINSEY_TARGETS_OF_EWSR1_FLII_FUSION_UP	1251	976	0.78017585931255	19	4.56862045067494e-05	0.00371981886168112	MGC2574 AKAP12 HK2 NPM1 NOL5A MYBBP1A NUFIP1 SORD MAC30 DDX18 PAICS C1orf33 CDCA8 NGFR HSPD1 DKC1 PA2G4 SLC19A1 CDK2
ZHANG_RESPONSE_TO_CANTHARIDIN_DN	60	58	0.966666666666667	5	5.03835997779855e-05	0.00404900929124901	FARSLA PA2G4 MYC HSPC111 NOL5A
RRNA_METABOLIC_PROCESS	12	11	0.916666666666667	3	5.12850587753087e-05	0.00406861466284115	RNU3IP2 DKC1 NOLC1
SIMBULAN_UV_RESPONSE_NORMAL_DN	30	30	1	4	5.22692941920171e-05	0.00409420749949623	EMP1 AHNAK PLEC1 MYC
HELLER_HDAC_TARGETS_DN	252	247	0.98015873015873	9	5.72824633507318e-05	0.00443079854017911	MYC SLC6A15 CFLAR ATIC HSPD1 SLC19A1 HSPA1A HSPA6 SORD
CHANG_CORE_SERUM_RESPONSE_UP	69	60	0.869565217391304	5	5.93901642952551e-05	0.00453711526739554	SRM IMP4 FARSLA JTV1 CDK2
BASSO_CD40_SIGNALING_UP	101	99	0.98019801980198	6	6.52272301395519e-05	0.00492226951345789	NFKB2 DUSP2 ADAM8 TNFAIP2 CFLAR ISGF3G
KEGG_FRUCTOSE_AND_MANNOSE_METABOLISM	34	32	0.941176470588235	4	6.78530530584983e-05	0.00501179025120643	PMM2 PFKM HK2 SORD
TSAI_DNAJB4_TARGETS_UP	13	12	0.923076923076923	3	6.80333518263316e-05	0.00501179025120643	ISGF3G SERPINB1 CCNG2
CROMER_METASTASIS_DN	65	62	0.953846153846154	5	6.95909855393664e-05	0.00506622374726588	FLAD1 KIAA0153 PA2G4 NOL1 PLEC1
JAEGER_METASTASIS_DN	258	254	0.984496124031008	9	7.10052208730402e-05	0.00510907333444619	LAMC2 FGFBP1 DUOX1 DGKA ZBED2 ABCC3 MST1R AHNAK SSH3
WILCOX_PRESPONSE_TO_ROGESTERONE_DN	63	63	1	5	7.51719714509051e-05	0.00534671447515173	COL8A2 PLAU COL1A1 PLEC1 ATP2B4
WOO_LIVER_CANCER_RECURRENCE_UP	104	103	0.990384615384615	6	8.13681874369561e-05	0.00572166299840778	HK2 COL1A1 FGD6 PLAU MICAL1 PFKM
IL-2	628	607	0.96656050955414	14	8.49222690587873e-05	0.00590448315658175	AHNAK SORL1 CCNG2 MYC PLAU CFLAR NOLC1 DKC1 ZBED2 PAICS ATIC PA2G4 TCOF1 TAF4B
GNF2_NS	35	34	0.971428571428571	4	8.65720552531184e-05	0.00595230975451441	NPM1 PAICS ATIC GNL3
DELYS_THYROID_CANCER_UP	400	390	0.975	11	8.81974662187909e-05	0.00599742770287778	ARNTL PLAU RUNX1 ABCC3 ERBB3 LAMC2 MAP3K6 MST1R ATIC COL1A1 PC
CHARAFE_BREAST_CANCER_LUMINAL_VS_BASAL_DN	448	391	0.872767857142857	11	9.02181251597521e-05	0.00606814954878854	EMP1 SLC6A15 DUOX1 CFLAR PLAU NRP1 DGKA ARNTL2 PPM2C LAMC2 FGFBP1
V$AREB6_03	179	154	0.860335195530726	7	9.98099145503196e-05	0.00664111560470298	LAMC2 PHF1 NGFR ERBB3 SSH3 DGKA SMTN
GNF2_CKS1B	36	36	1	4	0.000108786044434547	0.00716136215915932	CDCA8 PA2G4 PAICS ATIC
XU_RESPONSE_TO_TRETINOIN_AND_NSC682994_DN	14	14	1	3	0.000111426162004928	0.00725759421467333	DDX18 DDX10 MYC
COLDREN_GEFITINIB_RESISTANCE_DN	227	157	0.691629955947137	7	0.000112593575405404	0.00725759421467333	LAMC2 FGFBP1 GPR110 MST1R ERBB3 EPS8L1 CCNG2
FOURNIER_ACINAR_DEVELOPMENT_LATE_2	275	273	0.992727272727273	9	0.00012288004337637	0.00775899702462221	LAMC2 FGFBP1 PAICS BCS1L KIAA0153 NOLC1 WSB1 CDK2 SMTN
REGULATION_OF_CELL_PROLIFERATION	299	273	0.91304347826087	9	0.00012288004337637	0.00775899702462221	MYC FGFBP1 NRP1 NPM1 MST1R GNL3 DRIM CDK2 CDK4
AMIT_EGF_RESPONSE_480_HELA	163	161	0.987730061349693	7	0.000131678365962623	0.0082305629149163	NFKB2 GPRC5A PLEC1 SLC19A1 PLAU ERCC1 SMTN
ORGANELLE_ORGANIZATION_AND_BIOGENESIS	459	409	0.891067538126362	11	0.000133983732279106	0.0082909133534311	PHB NDE1 NOLC1 ERCC1 ALS2CL DKC1 RNU3IP2 FGD6 NPM1 TFB2M TINF2
HAHTOLA_MYCOSIS_FUNGOIDES_CD4_DN	114	113	0.991228070175439	6	0.000135867947021623	0.0083242659026713	DDX18 ATIC NALP1 PAICS MGC3265 VAMP1
module_16	495	484	0.977777777777778	12	0.000142142402123305	0.00849671685147266	PMM2 PAICS PLAU NOLC1 RNU3IP2 MYC SERPINB1 KIAA0153 ECE2 SORD CDK2 MAC30
GNF2_PA2G4	73	72	0.986301369863014	5	0.00014235273252504	0.00849671685147266	PA2G4 NCL DKC1 CDK4 PAICS
SENESE_HDAC3_TARGETS_UP	489	412	0.842535787321063	11	0.000142801963890297	0.00849671685147266	EMP1 SLC6A15 PLAU ARNTL2 PPM2C NFKB2 TUBA3 LTBP2 SLC12A8 WSB1 KIAA1609
ZHOU_INFLAMMATORY_RESPONSE_LIVE_UP	482	345	0.715767634854772	10	0.000148729055740115	0.00865212651599438	SLC6A15 DUSP2 CFLAR AKAP12 HSPA1A PPM2C ABL2 NFKB2 TNFAIP2 SMTN
RUTELLA_RESPONSE_TO_HGF_UP	418	414	0.99043062200957	11	0.00014895143980608	0.00865212651599438	EMP1 DUOX1 CFLAR NRP1 RUNX1 ABCC3 HK2 METTL1 LTBP2 SLC12A8 MAC30
TSAI_RESPONSE_TO_IONIZING_RADIATION	119	115	0.966386554621849	6	0.000149608522496994	0.00865212651599438	NFKB2 MYC CFLAR PLAU DKC1 CCNG2
V$MYCMAX_01	194	165	0.850515463917526	7	0.000153309153747981	0.00878404669807876	SLC6A15 PAICS NPM1 PA2G4 NCL RCL1 TCOF1
MACROMOLECULAR_COMPLEX	916	820	0.895196506550218	16	0.000183678172955892	0.0104275278371657	RPP40 RNU3IP2 MYBBP1A NUFIP1 DRIM ARNTL BCS1L PFKM CDCA8 NOL6 HSPD1 ERCC1 DKC1 NFKB2 CDK2 CDK4
BLALOCK_ALZHEIMERS_DISEASE_UP	1681	1663	0.989292088042832	25	0.000185884739211145	0.0104568615112597	PLEC1 JTV1 NOL5A MTMR11 DHODH PHF1 NOLC1 TRIOBP TUBA3 COL8A2 NDE1 LTBP2 NUFIP1 SORD DDX18 EMP1 CFLAR NOL1 TCOF1 SSH3 SLC29A2 SLC19A1 SLC6A8 CDK2 PC
CASORELLI_ACUTE_PROMYELOCYTIC_LEUKEMIA_DN	661	659	0.99697428139183	14	0.000199726187791379	0.0110759548215583	DDX18 PAICS PFKM NOLC1 HSPD1 ARNTL2 DKC1 RNU3IP2 KIAA0153 NPM1 ATIC UTP14A PES1 MAC30
RHEIN_ALL_GLUCOCORTICOID_THERAPY_DN	359	358	0.997214484679666	10	0.000200469770525942	0.0110759548215583	EMP1 PAICS AKAP12 PFKM NPM1 RPP40 ATIC SORD CDK4 MAC30
PHOSPHOTRANSFERASE_ACTIVITY_ALCOHOL_GROUP_AS_ACCEPTOR	325	294	0.904615384615385	9	0.000213866549571964	0.0117115593694806	HK2 MAP3K6 NRP1 PFKM DGKA MST1R MKNK1 ERBB3 CDK2
BENPORATH_MYC_MAX_TARGETS	775	747	0.963870967741935	15	0.000216591001724851	0.0117567115673104	PMM2 DDX10 VAMP1 RNU3IP2 METTL1 JTV1 MST1R NCL MYBBP1A NUFIP1 MKNK1 C1orf33 RCL1 PSCD2 PA2G4
V$USF_C	216	175	0.810185185185185	7	0.000220186950871598	0.01184797262603	EXOSC5 IPO4 SLC6A15 PAICS AKAP12 NPM1 PA2G4
V$USF_02	203	176	0.866995073891626	7	0.000227996861964685	0.0121624532917023	LAMC2 AKAP12 RUNX1 NPM1 UTP14A NIT1 SUPV3L1
ONCO	329	299	0.908814589665654	9	0.000242275801258877	0.0128016971678969	ABL2 ATIC CDK4 COL1A1 DDX10 MYC NFKB2 NPM1 RUNX1
KOKKINAKIS_METHIONINE_DEPRIVATION_48HR_UP	129	126	0.976744186046512	6	0.000246087351284177	0.0128016971678969	CFLAR PLAU ERCC1 ERBB3 SPTAN1 CDK2
TNF-alpha	784	756	0.964285714285714	15	0.000246186483998018	0.0128016971678969	DDAH2 HSPA1A PHB TNFAIP2 DUSP2 HSPA6 SLC29A2 BCS1L NFKB2 ERBB3 CFLAR PLAU BIT1 NCL EMP1
HAN_SATB1_TARGETS_UP	318	301	0.946540880503145	9	0.000254484297170211	0.0131229069240772	LAMC2 HSPC111 GPR110 PLAU NRP1 C1orf107 ERBB3 PC CCNG2
SHEPARD_CRUSH_AND_BURN_MUTANT_UP	141	127	0.900709219858156	6	0.000256834956069218	0.0131346670095564	WDR12 NOL6 PES1 MYBBP1A IMP4 CCNG2
GRESHOCK_CANCER_COPY_NUMBER_UP	322	304	0.944099378881988	9	0.000273751505090576	0.0138850353565614	ABL2 NFKB2 MYC RUNX1 NPM1 ATIC COL1A1 DDX10 CDK4
BROWNE_HCMV_INFECTION_16HR_DN	84	83	0.988095238095238	5	0.000277946875411395	0.013983213536957	NRP1 COL1A1 RUNX1 PLEC1 ATP2B4
LIN_SILENCED_BY_TUMOR_MICROENVIRONMENT	103	84	0.815533980582524	5	0.000293907961619812	0.0146669553750274	EMP1 GPRC5A GPR110 ERBB3 EPS8L1
TRANSFERASE_ACTIVITY_TRANSFERRING_PHOSPHORUS_CONTAINING_GROUPS	413	376	0.910411622276029	10	0.000296464454886815	0.0146761763747169	NRP1 DGKA PFKM ERBB3 DKC1 HK2 MAP3K6 MST1R MKNK1 CDK2
B Cell Receptor	391	377	0.964194373401535	10	0.000302764601830127	0.0148438309180939	LTBP2 MYC ADAM8 DUSP2 CDK4 CFLAR CDK2 CCNG2 MKNK1 RUNX1
HELLER_SILENCED_BY_METHYLATION_UP	249	244	0.97991967871486	8	0.000304648759954417	0.0148438309180939	LAMC2 AKAP12 MAP3K6 DDAH2 TNFAIP2 MICAL1 HSPA1A CCNG2
module_61	50	48	0.96	4	0.000336959735465216	0.0162898972113966	TUBA3 MYC CDK4 PAICS
KOBAYASHI_EGFR_SIGNALING_24HR_DN	250	250	1	8	0.000358388655255992	0.017191542625768	PAICS CDCA8 PA2G4 NOL5A NOLC1 TCOF1 SRM CDK2
LUCAS_HNF4A_TARGETS_UP	50	49	0.98	4	0.000364952382480704	0.0173717334060815	CFLAR DHRS1 ERBB3 DDAH2
PRAMOONJAGO_SOX4_TARGETS_UP	50	50	1	4	0.000394569470311143	0.0184969385021618	FGD6 GPRC5A PHF1 CCNG2
PENG_LEUCINE_DEPRIVATION_DN	50	50	1	4	0.000394569470311143	0.0184969385021618	SRM FARSLA NCL PFKM
GRESHOCK_CANCER_COPY_NUMBER_DN	347	321	0.92507204610951	9	0.000407209419283233	0.0189459540340199	ABL2 NFKB2 MYC RUNX1 NPM1 ATIC COL1A1 DDX10 CDK4
LINDGREN_BLADDER_CANCER_CLUSTER_3_DN	223	194	0.869955156950673	7	0.00041125552275008	0.0189914117520709	MYC CFLAR DGKA NPM1 NALP1 MICAL1 SORL1
FULCHER_INFLAMMATORY_RESPONSE_LECTIN_VS_LPS_UP	571	467	0.817863397548161	11	0.000416750156812936	0.0191025923730256	PLAU NRP1 RUNX1 ABCC3 C1orf33 HSPA6 WDR12 ABL2 RABEPK ADAM8 CCNG2
ZHAN_MULTIPLE_MYELOMA_UP	52	51	0.98076923076923	4	0.000425864437757444	0.0193768319179637	ALG3 FARSLA PFKM PHB
BUYTAERT_PHOTODYNAMIC_THERAPY_STRESS_DN	633	628	0.992101105845182	13	0.000433264349161928	0.01956963352273	DHODH ALDH1B1 BCS1L CFLAR PLAU MGC3265 FARSLA HK2 FGFBP1 KIAA0153 DHRS1 KIAA1609 SMTN
RUIZ_TNC_TARGETS_DN	142	141	0.992957746478873	6	0.000449842719689969	0.0201712083292865	MGC2574 GPRC5A PLAU C1orf33 DKC1 MAC30
KINASE_ACTIVITY	358	326	0.910614525139665	9	0.000455356286210467	0.0202715445976286	HK2 MAP3K6 NRP1 PFKM DGKA MST1R MKNK1 ERBB3 CDK2
DODD_NASOPHARYNGEAL_CARCINOMA_UP	1782	1077	0.604377104377104	18	0.000475297093417504	0.0210081315290537	ZNF667 HSPC111 DUOX1 GPD1L DDX28 PHF1 RUNX1 DDAH2 GOLGA2 ALS2CL TUBA3 COL1A1 AHNAK EPS8L1 FLJ10661 GPRC5A SERPINB1 GPR110
BILD_SRC_ONCOGENIC_SIGNATURE	60	53	0.883333333333333	4	0.000493703103394153	0.0216651605802617	COL8A2 DHRS1 COL1A1 SORL1
LINDGREN_BLADDER_CANCER_CLUSTER_1_DN	376	330	0.877659574468085	9	0.000497164318422294	0.0216651605802617	PMM2 NFKB2 TUBA3 AKAP12 CDCA8 SMURF1 HSPD1 ERBB3 MAC30
TRANSLOC	292	265	0.907534246575342	8	0.000527184763462663	0.022812722491657	ABL2 ATIC COL1A1 DDX10 MYC NFKB2 NPM1 RUNX1
CYTOPLASMIC_PART	1354	1192	0.880354505169867	19	0.000587032192322159	0.0251334973295144	NDE1 SUPV3L1 FGD6 ECE2 NPM1 NCL PHB BCS1L NRP1 AGPAT5 PFKM HSPD1 ALG3 GOLGA2 SPTAN1 RABEPK DHRS1 TFB2M PC
XU_HGF_SIGNALING_NOT_VIA_AKT1_6HR	24	24	1	3	0.000588939417061988	0.0251334973295144	ERCC1 SMTN PLAU
PUJANA_BREAST_CANCER_LIT_INT_NETWORK	101	99	0.98019801980198	5	0.000626749756513873	0.0265638869404647	MYC NUFIP1 NPM1 CDK2 CDK4
GARGALOVIC_RESPONSE_TO_OXIDIZED_PHOSPHOLIPIDS_BLUE_UP	130	100	0.769230769230769	5	0.0006561050739277	0.0276188993024803	PHF1 SMURF1 HSPA1A HSPA6 CCNG2
ELVIDGE_HIF1A_AND_HIF2A_TARGETS_DN	102	101	0.990196078431373	5	0.000686478138506818	0.0287022075748662	HK2 GPRC5A AKAP12 WSB1 CCNG2
CELL_CYCLE_GO_0007049	306	279	0.911764705882353	8	0.00073802042451009	0.03054783281328	MYC NPM1 PA2G4 NDE1 NOLC1 CDK2 CDK4 CCNG2
RODRIGUES_THYROID_CARCINOMA_ANAPLASTIC_UP	707	582	0.823196605374823	12	0.00074641258467115	0.03054783281328	PLEC1 PAICS PLAU RUNX1 AHNAK HSPD1 ARNTL2 HK2 TRMT1 NPM1 SMURF1 NOL5A
MOREIRA_RESPONSE_TO_TSA_UP	27	26	0.962962962962963	3	0.000748922100562155	0.03054783281328	HSPA1A PA2G4 MYC
WOOD_EBV_EBNA1_TARGETS_UP	104	103	0.990384615384615	5	0.000750366934004293	0.03054783281328	MYC HSPD1 HSPA1A SORD SLC29A2
DAIRKEE_TERT_TARGETS_UP	334	281	0.841317365269461	8	0.000773015636345076	0.0312641879588453	MYC NLE1 TRMT1 GNL3 TCOF1 MYBBP1A FARSLA C20orf27
STEIN_ESRRA_TARGETS_DN	104	104	1	5	0.00078392777092541	0.0314996431590028	NOL6 RHBDF1 PLAU C1orf107 CCNG2
SCHLOSSER_MYC_TARGETS_REPRESSED_BY_SERUM	158	157	0.99367088607595	6	0.000792147892948225	0.0316245881391201	HK2 HSPC111 NOLC1 HSPD1 NUFIP1 DDX10
RICKMAN_TUMOR_DIFFERENTIATED_WELL_VS_POORLY_DN	374	284	0.759358288770054	8	0.0008280024057368	0.0328440954275597	SERPINB1 ZBED2 AHNAK TINF2 MKNK1 ALS2CL KIAA1609 SMTN
TGF-beta Receptor	1182	1136	0.96108291032149	18	0.00088176556992438	0.0347346451171239	GPRC5A MYC COL1A1 CDK4 CDK2 PLAU TNFAIP2 LAMC2 AKAP12 SMURF1 ERCC1 COL8A2 COL5A1 ARNTL RUNX1 UBIAD1 TINF2 LTBP2
DEURIG_T_CELL_PROLYMPHOCYTIC_LEUKEMIA_UP	363	358	0.986225895316804	9	0.000886889775130183	0.0347346451171239	IPO4 TAF4B METTL1 PAICS FARSLA ERBB3 SORD MAC30 CCNG2
BIOCARTA_ERK_PATHWAY	28	28	1	3	0.000934142579638054	0.0363551841685552	MKNK1 NGFR MYC
KIM_WT1_TARGETS_8HR_UP	163	163	1	6	0.000962558681216228	0.0372269569960376	EMP1 PA2G4 PLEC1 HSPA1A WSB1 HSPA6
FUNG_IL2_TARGETS_WITH_STAT5_BINDING_SITES	7	7	1	2	0.000974127883830152	0.0374403934480806	HSPC111 DKC1
REACTOME_METABLISM_OF_NUCLEOTIDES	71	64	0.901408450704225	4	0.00101009458475653	0.0385831190769962	DHODH ATIC SLC29A2 PAICS
ONKEN_UVEAL_MELANOMA_DN	524	521	0.994274809160305	11	0.0010239886575692	0.0386829270248502	SLC6A15 FLJ11301 HSPD1 ERBB3 GPD1L PCOLCE2 NPM1 PEO1 CDK2 MAC30 CCNG2
V$MYCMAX_B	197	165	0.83756345177665	6	0.0010252100892171	0.0386829270248502	EXOSC5 NPM1 NCL RCL1 PES1 TCOF1
V$NMYC_01	203	166	0.817733990147783	6	0.00105768759094464	0.0394275350166592	IPO4 NPM1 PA2G4 RCL1 PES1 HSPD1
V$ARNT_01	202	166	0.821782178217822	6	0.00105768759094464	0.0394275350166592	PAICS AKAP12 NPM1 RCL1 HSPD1 NIT1
RODRIGUES_THYROID_CARCINOMA_POORLY_DIFFERENTIATED_UP	626	525	0.838658146964856	11	0.00108891768826398	0.04034863865256	HSPC111 PAICS AGPAT5 C1orf33 NDE1 NOLC1 HSPD1 WDR12 NPM1 ATIC MAC30
module_3	375	370	0.986666666666667	9	0.00111659567639265	0.0411279407471293	EMP1 PAICS AKAP12 LTBP2 ATIC NOLC1 PES1 CDK2 SMTN
LOPEZ_MBD_TARGETS	873	786	0.900343642611684	14	0.00113687386543357	0.0411296244982979	MYC PHB MEG3 PAICS PFKM C1orf33 TCOF1 SPTAN1 SLC29A2 TUBA3 COL8A2 PA2G4 SLC19A1 CDK2
SENESE_HDAC1_TARGETS_UP	445	371	0.83370786516854	9	0.00113772853519991	0.0411296244982979	SLC6A15 PLEC1 PLAU LAMC2 NFKB2 MYC FGD6 ZBED2 KIAA1609
RIBONUCLEOPROTEIN_COMPLEX	129	113	0.875968992248062	5	0.00113861338086184	0.0411296244982979	RPP40 NOL6 DRIM DKC1 RNU3IP2
DORSAM_HOXA9_TARGETS_DN	30	30	1	3	0.00114605137074582	0.0411296244982979	WSB1 ARNTL MYC
DANG_REGULATED_BY_MYC_DN	243	231	0.950617283950617	7	0.00114987476376948	0.0411296244982979	MYC SERPINB1 AKAP12 COL5A1 COL1A1 GOLGA2 CCNG2
module_19	307	300	0.977198697068404	8	0.00117680471236988	0.0416860136746871	GPD1L KIAA0153 DHRS1 ISGF3G ABCC3 TNFAIP2 SORD MAC30
JAATINEN_HEMATOPOIETIC_STEM_CELL_UP	313	232	0.741214057507987	7	0.0011789031016597	0.0416860136746871	EMP1 MEG3 PAICS COL5A1 HSPD1 CDK4 DKC1
ELVIDGE_HIF1A_TARGETS_UP	67	67	1	4	0.00119916918354006	0.0421616983394654	SRM RPP40 MGC2574 FLJ11301
SCHLOSSER_MYC_AND_SERUM_RESPONSE_SYNERGY	31	31	1	3	0.00126244709647137	0.0437199450836423	SRM FARSLA DDX28
LIU_PROSTATE_CANCER_DN	467	377	0.80728051391863	9	0.001271432738322	0.0437199450836423	MEG3 DUOX1 AKAP12 PLAU ABCC3 TUBA3 GPD1L COL5A1 ATP2B4
FUNG_IL2_TARGETS_WITH_STAT5_BINDING_SITES_T1	9	8	0.888888888888889	2	0.00129294601653305	0.0437199450836423	ZBED2 MYC
SEMBA_FHIT_TARGETS_UP	11	8	0.727272727272727	2	0.00129294601653305	0.0437199450836423	COL1A1 HSPD1
module_513	8	8	1	2	0.00129294601653305	0.0437199450836423	COL1A1 COL5A1
CENTROSOME_CYCLE	11	8	0.727272727272727	2	0.00129294601653305	0.0437199450836423	NPM1 NDE1
COFACTOR_TRANSPORTER_ACTIVITY	10	8	0.8	2	0.00129294601653305	0.0437199450836423	SLC19A1 SLC6A8
module_88	816	799	0.979166666666667	14	0.00132714825570125	0.0442814533934703	PLAU ABCC3 RNU3IP2 ECE2 SORD MAC30 ALDH1B1 NGFR ERBB3 HSPA6 SLC29A2 DHRS1 COL1A1 SMTN
GARCIA_TARGETS_OF_FLI1_AND_DAX1_DN	154	117	0.75974025974026	5	0.00132952249584005	0.0442814533934703	NOL5A NOLC1 NPM1 CDK2 RNU3IP2
BILD_CTNNB1_ONCOGENIC_SIGNATURE	80	69	0.8625	4	0.00133817578936311	0.0442814533934703	FGD6 COL8A2 SORL1 KIAA0323
RIBONUCLEOPROTEIN_COMPLEX_BIOGENESIS_AND_ASSEMBLY	79	69	0.873417721518987	4	0.00133817578936311	0.0442814533934703	NOLC1 NPM1 DKC1 RNU3IP2
FERNANDEZ_BOUND_BY_MYC	176	174	0.988636363636364	6	0.00134681999880071	0.0443304369818022	PHB HSPD1 PAICS NIT1 SLC19A1 DKC1
V$MAX_01	201	175	0.870646766169154	6	0.00138681880523607	0.0451664987726357	AKAP12 NPM1 PA2G4 RCL1 TCOF1 NIT1
V$MYCMAX_02	204	175	0.857843137254902	6	0.00138681880523607	0.0451664987726357	EXOSC5 NPM1 PA2G4 RCL1 NOLC1 CDK2
module_23	557	542	0.973070017953321	11	0.00140403955970192	0.0454879413373587	ALDH1B1 ABCC3 ERBB3 KIAA0153 DHRS1 COL1A1 ATP2B4 SORD SMTN PC MAC30
KOKKINAKIS_METHIONINE_DEPRIVATION_96HR_DN	72	70	0.972222222222222	4	0.00141173123797174	0.045498921357131	PLAU ERBB3 MYC CDK2
REGULATION_OF_NUCLEOBASENUCLEOSIDENUCLEOTIDE_AND_NUCLEIC_ACID_METABOLIC_PROCESS	602	543	0.901993355481728	11	0.00142469214183275	0.0455398014392332	ARNTL PHB RUNX1 ERCC1 NFKB2 MYC NPM1 PA2G4 MYBBP1A NUFIP1 CDK2
PURINE_RIBONUCLEOTIDE_BINDING	200	176	0.88	6	0.00142771840323388	0.0455398014392332	MAP3K6 ABCC3 GNL3 NALP1 MKNK1 PC
HELLER_HDAC_TARGETS_SILENCED_BY_METHYLATION_DN	244	242	0.991803278688525	7	0.00150195436394441	0.0476620184825025	PMM2 MYC CFLAR HSPD1 SRM HSPA1A HSPA6
module_153	34	33	0.970588235294118	3	0.00151694852442749	0.0478922319854965	EMP1 LAMC2 COL1A1
PURINE_NUCLEOTIDE_BINDING	205	180	0.878048780487805	6	0.00160059146219501	0.0502764465383895	MAP3K6 ABCC3 GNL3 NALP1 MKNK1 PC
BROWNE_HCMV_INFECTION_4HR_DN	249	245	0.983935742971888	7	0.00161122159176734	0.0503547434841228	ALDH1B1 SLC6A15 PLEC1 RUNX1 C1orf107 TCOF1 NALP1
MORF_AATF	182	181	0.994505494505495	6	0.00164619567542679	0.0507101102391616	DDX18 NCL TCOF1 PHB ALG3 CDK2
XU_HGF_SIGNALING_NOT_VIA_AKT1_48HR_UP	34	34	1	3	0.00165537205370243	0.0507101102391616	AKAP12 PLAU ERCC1
NAKAMURA_METASTASIS_MODEL_DN	43	34	0.790697674418605	3	0.00165537205370243	0.0507101102391616	FGFBP1 SERPINB1 OSBP2
HENDRICKS_SMARCA4_TARGETS_DN	41	34	0.829268292682927	3	0.00165537205370243	0.0507101102391616	LTBP2 NRP1 MYC
ZHANG_RESPONSE_TO_IKK_INHIBITOR_AND_TNF_UP	218	182	0.834862385321101	6	0.00169278141129437	0.0513477028092625	TAF4B NFKB2 PLAU ISGF3G TNFAIP2 CCNG2
module_244	183	182	0.994535519125683	6	0.00169278141129437	0.0513477028092625	ABL2 NOLC1 HSPD1 DDX10 CDK2 CDK4
KOYAMA_SEMA3B_TARGETS_UP	228	183	0.802631578947368	6	0.00174036235313614	0.0525334743473484	HK2 LAMC2 PLAU PRR5 LTBP2 ERCC1
KEGG_MAPK_SIGNALING_PATHWAY	267	249	0.932584269662921	7	0.00176643605449135	0.0528509620527346	NFKB2 MYC DUSP2 MAP3K6 MKNK1 HSPA1A HSPA6
WTTGKCTG_UNKNOWN	397	320	0.806045340050378	8	0.00176796204668973	0.0528509620527346	PHF1 NRP1 NDE1 NGFR HK2 LAMC2 COL1A1 WSB1
VALK_AML_CLUSTER_9	35	35	1	3	0.0018014488817301	0.0535931042314703	MTMR11 NRP1 NDE1
ECTODERM_DEVELOPMENT	79	75	0.949367088607595	4	0.00182221931991638	0.0539516418738879	EMP1 LAMC2 COL1A1 SMURF1
SHAFFER_IRF4_TARGETS_IN_ACTIVATED_B_LYMPHOCYTE	79	76	0.962025316455696	4	0.00191323998022174	0.0563768047505339	CFLAR HK2 MYC PAICS
HORIUCHI_WTAP_TARGETS_DN	303	253	0.834983498349835	7	0.00193303566413906	0.0564604883149074	MGC2574 PHB PAICS CDCA8 TFB2M ARNTL2 MAC30
ENK_UV_RESPONSE_KERATINOCYTE_DN	483	481	0.995859213250518	10	0.00193432830038144	0.0564604883149074	PHB PAICS PFKM NOLC1 HSPD1 DKC1 RABEPK SORL1 CDK2 CCNG2
CAGGTG_V$E12_Q6	1850	1528	0.825945945945946	21	0.00196240950583979	0.0570112207612047	DUOX1 MYC PHF1 RUNX1 DDAH2 SRM SPTAN1 ABL2 COL1A1 AKAP12 DGKA EPS8L1 LAMC2 LTBP2 NGFR ERBB3 SSH3 SLC29A2 CDK2 SMTN PC
POSITIVE_REGULATION_OF_CELL_PROLIFERATION	142	128	0.901408450704225	5	0.00197609132826667	0.0571404352304398	MYC NRP1 CDK2 CDK4 MST1R
GNF2_APEX1	77	77	1	4	0.00200736113881667	0.0577746545441747	NCL PES1 NOLC1 DKC1
KINSEY_TARGETS_OF_EWSR1_FLII_FUSION_DN	318	255	0.80188679245283	7	0.00202077802534838	0.0578915482447027	PLAU COL5A1 COL1A1 GOLGA2 PSCD2 SPTAN1 PPM2C
FUNG_IL2_SIGNALING_2	11	10	0.909090909090909	2	0.00205915697593527	0.0579184698503976	ZBED2 MYC
OSAWA_TNF_TARGETS	10	10	1	2	0.00205915697593527	0.0579184698503976	CFLAR TNFAIP2
REACTOME_PURINE_RIBONUCLEOSIDE_MONOPHOSPHATE_BIOSYNTHESIS	11	10	0.909090909090909	2	0.00205915697593527	0.0579184698503976	PAICS ATIC
NF_KAPPAB_BINDING	11	10	0.909090909090909	2	0.00205915697593527	0.0579184698503976	TAF4B NPM1
LIAO_METASTASIS	534	405	0.758426966292135	9	0.00207330233618751	0.0580106200240991	NRP1 C1orf33 NDE1 ARNTL2 ATIC COL1A1 PES1 MKNK1 SLC6A8
NAKAMURA_TUMOR_ZONE_PERIPHERAL_VS_CENTRAL_DN	617	486	0.787682333873582	10	0.00208544561300327	0.0580106200240991	ABCC3 HSPD1 HSPA6 HK2 SERPINB1 TNFAIP2 WSB1 SORL1 SLC6A8 CCNG2
RNA_METABOLIC_PROCESS	811	747	0.921085080147966	13	0.00209055725038366	0.0580106200240991	RNU3IP2 MYC METTL1 ISGF3G MYBBP1A NUFIP1 ARNTL RUNX1 NOLC1 DKC1 NFKB2 TFB2M PA2G4
ATGCTGG,MIR-338	98	78	0.795918367346939	4	0.00210463646317244	0.0581405822951387	DUOX1 WSB1 NRP1 SMTN
ATP_BINDING	151	131	0.867549668874172	5	0.00218650027226324	0.060133616376733	NALP1 MKNK1 MAP3K6 ABCC3 PC
GNF2_RAN	80	79	0.9875	4	0.00220511939808861	0.0601338550573221	PA2G4 ATIC GNL3 PAICS
GTGACGY_V$E4F1_Q6	481	409	0.85031185031185	9	0.00221507128090319	0.0601338550573221	SLC6A15 BCS1L NOLC1 NIT1 GOLGA2 HK2 NFKB2 NUFIP1 WSB1
NUCLEOTIDE_BINDING	218	192	0.880733944954128	6	0.00221566240353417	0.0601338550573221	MAP3K6 ABCC3 GNL3 NALP1 MKNK1 PC
module_52	419	410	0.978520286396181	9	0.00225169424866549	0.0604800761896084	EMP1 PAICS AKAP12 NOLC1 RNU3IP2 MYC SORD CDK2 SMTN
LASTOWSKA_NEUROBLASTOMA_COPY_NUMBER_UP	177	132	0.745762711864407	5	0.00226013272230124	0.0604800761896084	PHB WSB1 BIT1 ABCC3 MAC30
TOMLINS_PROSTATE_CANCER_DN	39	38	0.974358974358974	3	0.00228706170464906	0.0604800761896084	AKAP12 SMTN ATP2B4
GNF2_MLH1	38	38	1	3	0.00228706170464906	0.0604800761896084	DKC1 PA2G4 NCL
SRC-Bildpathway	42	38	0.904761904761905	3	0.00228706170464906	0.0604800761896084	COL8A2 DHRS1 SORL1
betaCATENIN-Bildpathway	43	38	0.883720930232558	3	0.00228706170464906	0.0604800761896084	COL8A2 FGD6 SORL1
module_105	194	194	1	6	0.00233340898120299	0.0613305153383091	EMP1 PHB PAICS PFKM NOLC1 MKNK1
module_13	501	494	0.986027944111776	10	0.00234694943934213	0.0613305153383091	PLAU DGKA TCOF1 VAMP1 SLC29A2 METTL1 KIAA0153 ECE2 COL1A1 SLC6A8
RODWELL_AGING_KIDNEY_UP	342	335	0.97953216374269	8	0.00234895477297661	0.0613305153383091	TUBA3 ISGF3G COL8A2 COL5A1 COL1A1 ADAM8 TNFAIP2 C20orf27
KIM_MYCL1_AMPLIFICATION_TARGETS_DN	15	11	0.733333333333333	2	0.00250535073530415	0.0645962931252587	RUNX1 AHNAK
LOPEZ_MESOTHELIOMA_SURVIVAL_DN	12	11	0.916666666666667	2	0.00250535073530415	0.0645962931252587	COL5A1 KIAA0153
REACTOME_CASPASE_MEDIATED_CLEAVAGE_OF_CYTOSKELETAL_PROTEINS	12	11	0.916666666666667	2	0.00250535073530415	0.0645962931252587	PLEC1 SPTAN1
SIGNAL_TRANSDUCTION	1598	1456	0.911138923654568	20	0.00253756131277817	0.0651553087280968	DUSP2 DUOX1 PLAU FGD6 MKNK1 PHB DDAH2 ABL2 AKAP12 DGKA ISGF3G MAP3K6 LTBP2 NPM1 MST1R CFLAR NRP1 GPRC5A ERBB3 SMURF1
WINNEPENNINCKX_MELANOMA_METASTASIS_UP	161	136	0.84472049689441	5	0.00257281863668668	0.0657876104289965	DDX18 TCOF1 HSPD1 PAICS CDCA8
CERVERA_SDHB_TARGETS_1_UP	116	83	0.71551724137931	4	0.00264018763425706	0.0664041814271316	LAMC2 COL1A1 TUBA3 EPS8L1
CHANDRAN_METASTASIS_UP	87	83	0.954022988505747	4	0.00264018763425706	0.0664041814271316	HSPA1A HSPA6 CDK2 PAICS
KORKOLA_SEMINOMA_UP	44	40	0.909090909090909	3	0.00265168021906062	0.0664041814271316	VAMP1 GPRC5A NOL1
BASSO_B_LYMPHOCYTE_NETWORK	141	137	0.97163120567376	5	0.00265565610700979	0.0664041814271316	HSPC111 PES1 AHNAK PAICS JTV1
RNA_PROCESSING	156	137	0.878205128205128	5	0.00265565610700979	0.0664041814271316	NOLC1 METTL1 NUFIP1 DKC1 RNU3IP2
CHARAFE_BREAST_CANCER_LUMINAL_VS_MESENCHYMAL_UP	447	342	0.76510067114094	8	0.0026668523532153	0.0664041814271316	ERBB3 SSH3 EPS8L1 SLC29A2 RHBDF1 FLAD1 GPD1L SORL1
ENK_UV_RESPONSE_EPIDERMIS_DN	508	503	0.99015748031496	10	0.00267204931728439	0.0664041814271316	EMP1 ARNTL DUSP2 PLAU ABCC3 DDX10 SPTAN1 HK2 TUBA3 NUFIP1
ADENYL_RIBONUCLEOTIDE_BINDING	158	138	0.873417721518987	5	0.00274041083090758	0.0678306488866243	NALP1 MKNK1 MAP3K6 ABCC3 PC
KEGG_SMALL_CELL_LUNG_CANCER	84	84	1	4	0.00275750161788893	0.0678616449493956	LAMC2 MYC CDK2 CDK4
module_17	353	344	0.974504249291785	8	0.00276359640065412	0.0678616449493956	MYC PAICS ATIC NOLC1 PES1 SORD CDK2 RNU3IP2
LIGASE_ACTIVITY	97	85	0.876288659793814	4	0.0028783385069426	0.0703998366836395	SMURF1 PAICS FARSLA PC
module_15	350	347	0.991428571428571	8	0.00291383535454807	0.0709874534407224	MYC SERPINB1 PAICS KIAA0153 DGKA NOLC1 SORD CDK2
DIAZ_CHRONIC_MEYLOGENOUS_LEUKEMIA_UP	1374	1372	0.998544395924309	19	0.00297932725671777	0.0712640672144458	DDX10 ARNTL2 HK2 MYC JTV1 GNL3 SORD PAICS CFLAR C1orf107 PFKM RCL1 NOLC1 ALG3 PSCD2 DKC1 ATIC ADAM8 CDK2
CHIARETTI_T_ALL_RELAPSE_PROGNOSIS	12	12	1	2	0.00299281421199972	0.0712640672144458	AHNAK MYC
DORN_ADENOVIRUS_INFECTION_48HR_UP	12	12	1	2	0.00299281421199972	0.0712640672144458	NFKB2 MYC
SA_REG_CASCADE_OF_CYCLIN_EXPR	13	12	0.923076923076923	2	0.00299281421199972	0.0712640672144458	CDK2 CDK4
CENTROSOME_ORGANIZATION_AND_BIOGENESIS	15	12	0.8	2	0.00299281421199972	0.0712640672144458	NPM1 NDE1
WAMUNYOKOLI_OVARIAN_CANCER_LMP_UP	262	204	0.778625954198473	6	0.00299428853842209	0.0712640672144458	MGC2477 SERPINB1 KIAA0153 ABCC3 ERBB3 GOLGA2
SHEPARD_BMYB_MORPHOLINO_DN	159	141	0.886792452830189	5	0.00300643309401857	0.0712789577999498	NDE1 COL1A1 SLC29A2 CDK2 CCNG2
REGULATION_OF_CELLULAR_METABOLIC_PROCESS	768	688	0.895833333333333	12	0.00303308641508059	0.0716364073912926	ARNTL PHB RUNX1 PFKM ERCC1 NFKB2 MYC NPM1 PA2G4 MYBBP1A NUFIP1 CDK2
ADENYL_NUCLEOTIDE_BINDING	163	142	0.871165644171779	5	0.00309911142720346	0.0729174962415781	NALP1 MKNK1 MAP3K6 ABCC3 PC
ORGAN_DEVELOPMENT	567	514	0.90652557319224	10	0.003117446025383	0.073042596760708	EMP1 NRP1 RUNX1 TCOF1 LAMC2 ECE2 COL1A1 NCL SMURF1 SMTN
RODRIGUES_THYROID_CARCINOMA_POORLY_DIFFERENTIATED_DN	777	601	0.773487773487774	11	0.00312803622197602	0.073042596760708	STMN3 GPD1L LTBP2 SORD SORL1 EMP1 CFLAR GPRC5A ERBB3 DHRS1 SLC12A8
PODAR_RESPONSE_TO_ADAPHOSTIN_UP	145	143	0.986206896551724	5	0.00319383432317621	0.0742986721496782	NALP1 TUBA3 GOLGA2 HSPA6 CCNG2
WATANABE_RECTAL_CANCER_RADIOTHERAPY_RESPONSIVE_DN	91	88	0.967032967032967	4	0.0032625004528883	0.075050270678625	CFLAR WSB1 NOL1 HSPD1
WCTCNATGGY_UNKNOWN	53	43	0.811320754716981	3	0.0032625279270443	0.075050270678625	TFB2M ERCC1 BCS1L
TRANSMEMBRANE_RECEPTOR_PROTEIN_TYROSINE_KINASE_ACTIVITY	43	43	1	3	0.0032625279270443	0.075050270678625	ERBB3 MST1R NRP1
ACEVEDO_LIVER_TUMOR_VS_NORMAL_ADJACENT_TISSUE_UP	863	697	0.807647740440325	12	0.00336667918313937	0.0771592992046905	EXOSC5 PCOLCE2 IPO4 DDAH2 FLJ11301 HSPA1A SPTAN1 SERPINB1 TUBA3 TFB2M COL1A1 TINF2
module_1	361	356	0.986149584487535	8	0.00340308831788582	0.0774753863342457	EMP1 MYC DUSP2 AKAP12 ISGF3G LTBP2 COL1A1 SMTN
REGULATION_OF_METABOLIC_PROCESS	780	698	0.894871794871795	12	0.00340551148721959	0.0774753863342457	MYC NPM1 MYBBP1A NUFIP1 ARNTL PHB RUNX1 PFKM ERCC1 NFKB2 PA2G4 CDK2
module_55	811	792	0.976572133168927	13	0.00345126560134397	0.0778930305977248	PLAU ABCC3 RNU3IP2 ECE2 SORD MAC30 ALDH1B1 NGFR ERBB3 HSPA6 SLC29A2 DHRS1 COL1A1
NUTT_GBM_VS_AO_GLIOMA_DN	45	44	0.977777777777778	3	0.00348367565096064	0.0778930305977248	PFKM JTV1 MAC30
HENDRICKS_SMARCA4_TARGETS_UP	48	44	0.916666666666667	3	0.00348367565096064	0.0778930305977248	AHNAK PPM2C ATP2B4
WANG_RESPONSE_TO_PACLITAXEL_VIA_MAPK8_UP	14	13	0.928571428571429	2	0.00352096315290677	0.0778930305977248	FGFBP1 EMP1
BIOCARTA_RB_PATHWAY	13	13	1	2	0.00352096315290677	0.0778930305977248	CDK2 CDK4
MICROTUBULE_ORGANIZING_CENTER_ORGANIZATION_AND_BIOGENESIS	16	13	0.8125	2	0.00352096315290677	0.0778930305977248	NPM1 NDE1
HELLER_SILENCED_BY_METHYLATION_DN	94	90	0.957446808510638	4	0.00353715927568854	0.0778930305977248	HSPA1A HSPA6 MYC SLC6A15
TAKAO_RESPONSE_TO_UVB_RADIATION_DN	90	90	1	4	0.00353715927568854	0.0778930305977248	MKNK1 ATIC NFKB2 NOLC1
V$AHRARNT_01	105	90	0.857142857142857	4	0.00353715927568854	0.0778930305977248	HK2 PHF1 WSB1 RUNX1
MOOTHA_MITOCHONDRIA	443	440	0.993227990970655	9	0.00359494537748592	0.0788848297726344	DHODH BCS1L HSPD1 FARSLA SUPV3L1 DDX28 TFB2M PEO1 PC
RNA_BINDING	239	212	0.887029288702929	6	0.00361658617515661	0.0790792765083714	NPM1 NCL NOL6 NUFIP1 SUPV3L1 DKC1
RIGGI_EWING_SARCOMA_PROGENITOR_DN	184	148	0.804347826086957	5	0.00369900773639692	0.0805966896930427	NRP1 PCOLCE2 TRIOBP ARNTL2 SLC12A8
DAIRKEE_CANCER_PRONE_RESPONSE_BPA	46	45	0.978260869565217	3	0.00371378115067053	0.080634658808243	ERBB3 SORD MYC
ACEVEDO_NORMAL_TISSUE_ADJACENT_TO_LIVER_TUMOR_DN	354	287	0.810734463276836	7	0.0038898769937479	0.0841627931374547	DDX18 EMP1 IMP4 DHRS1 PCOLCE2 SPTAN1 MAC30
SCHLOSSER_MYC_TARGETS_AND_SERUM_RESPONSE_UP	47	46	0.978723404255319	3	0.00395295410179354	0.0846397231207558	MGC2574 NOL1 MYC
GNF2_BUB1B	46	46	1	3	0.00395295410179354	0.0846397231207558	CDCA8 PA2G4 PAICS
NUCLEAR_CHROMOSOME	54	46	0.851851851851852	3	0.00395295410179354	0.0846397231207558	ERCC1 NOL6 NUFIP1
GRAHAM_CML_DIVIDING_VS_NORMAL_QUIESCENT_DN	95	93	0.978947368421053	4	0.00397797445523799	0.0848817445828024	EMP1 SORL1 ADAM8 CCNG2
ANATOMICAL_STRUCTURE_DEVELOPMENT	1005	902	0.897512437810945	14	0.00399686513362257	0.0849917575493349	DUOX1 STMN3 LAMC2 FGD6 ECE2 NCL EMP1 NRP1 RUNX1 TCOF1 COL1A1 SMURF1 PES1 SMTN
RICKMAN_METASTASIS_DN	257	217	0.844357976653696	6	0.00405146267960506	0.0858577091143702	NALP1 ATP2B4 SLC19A1 FARSLA ALS2CL SLC6A8
SA_G1_AND_S_PHASES	15	14	0.933333333333333	2	0.00408921931805707	0.0863620789765774	CDK2 CDK4
LINDSTEDT_DENDRITIC_CELL_MATURATION_B	47	47	1	3	0.00420130062778331	0.0881276213041462	TNFAIP2 CFLAR NFKB2
HELICASE_ACTIVITY	49	47	0.959183673469388	3	0.00420130062778331	0.0881276213041462	DDX18 DDX10 SUPV3L1
REACTOME_AXON_GUIDANCE	161	153	0.950310559006211	5	0.00425910622116539	0.0890383422181468	COL5A1 ABL2 COL1A1 NRP1 SPTAN1
module_121	98	95	0.96938775510204	4	0.00429164221641863	0.0894164378289511	EMP1 MYC NRP1 MST1R
DOUGLAS_BMI1_TARGETS_DN	281	221	0.786476868327402	6	0.00442633628530938	0.0916671684856061	ARNTL NFKB2 FGD6 GPRC5A NIT1 CCNG2
MITOCHONDRION	339	294	0.867256637168142	7	0.00443307052744013	0.0916671684856061	PHB BCS1L AGPAT5 TFB2M HSPD1 SUPV3L1 PC
module_576	105	96	0.914285714285714	4	0.00445455841738504	0.0916671684856061	DHODH ZNF667 HSPA1A MAC30
SUNG_METASTASIS_STROMA_DN	54	48	0.888888888888889	3	0.00445892335393785	0.0916671684856061	NOL5A NOLC1 LTBP2
TGANTCA_V$AP1_C	866	723	0.834872979214781	12	0.0045005608348601	0.0922167895566698	PLAU DGKA ARNTL2 LAMC2 MAP3K6 EMP1 ARNTL RUNX1 RHBDF1 PA2G4 COL1A1 SMTN
MORF_EIF3S2	224	222	0.991071428571429	6	0.00452392633394634	0.092389624272145	NCL TCOF1 SRM ALG3 CDK2 DKC1
V$E47_02	190	156	0.821052631578947	5	0.00462284377401251	0.0940618139740552	MYC NGFR ERBB3 DGKA DDAH2
NUYTTEN_NIPP1_TARGETS_DN	777	634	0.815958815958816	11	0.00466538906948794	0.0940618139740552	MGC2574 ABCC3 AHNAK MAC30 RUNX1 OSBP2 GPRC5A GOLGA2 FGFBP1 GPR110 CCNG2
SMID_BREAST_CANCER_BASAL_UP	640	634	0.990625	11	0.00466538906948794	0.0940618139740552	SLC6A15 DUOX1 CDCA8 HSPA6 ARNTL2 DKC1 LAMC2 MYC FGFBP1 PCOLCE2 KIAA1609
DAVICIONI_RHABDOMYOSARCOMA_PAX_FOXO1_FUSION_DN	15	15	1	2	0.00469701042630625	0.0940618139740552	PPM2C ATP2B4
GAJATE_RESPONSE_TO_TRABECTEDIN_DN	16	15	0.9375	2	0.00469701042630625	0.0940618139740552	DRIM DDX10
CARBOHYDRATE_KINASE_ACTIVITY	15	15	1	2	0.00469701042630625	0.0940618139740552	HK2 PFKM
ROSS_AML_WITH_CBFB_MYH11_FUSION	52	49	0.942307692307692	3	0.00472592146077201	0.0943354903201846	TNFAIP2 NRP1 MTMR11
V$GATA4_Q3	191	157	0.821989528795812	5	0.00474885350694225	0.094488442125269	PA2G4 NFKB2 ATP2B4 NRP1 DGKA
module_503	107	98	0.91588785046729	4	0.00479279314663447	0.094754437175802	DHODH ZNF667 HSPA1A MAC30
ZHOU_INFLAMMATORY_RESPONSE_FIMA_UP	535	377	0.704672897196262	8	0.00479284725856917	0.094754437175802	HSPC111 SLC6A15 HSPD1 HSPA1A ABL2 NFKB2 COL5A1 TNFAIP2
ERBB2-mapk	303	299	0.986798679867987	7	0.00485487631097931	0.0956750783832482	ALG3 SSH3 TINF2 OSBP2 HSPD1 PAICS RPP40
GNF2_MCM4	50	50	1	3	0.00500239073675888	0.0977619816656355	PA2G4 CDCA8 PAICS
TRANSMEMBRANE_RECEPTOR_PROTEIN_KINASE_ACTIVITY	51	50	0.980392156862745	3	0.00500239073675888	0.0977619816656355	ERBB3 NRP1 MST1R
V$RORA1_01	193	159	0.823834196891192	5	0.00500816874402173	0.0977619816656355	ARNTL NRP1 HSPD1 VAMP1 SPTAN1
module_45	563	551	0.978685612788632	10	0.00506668624451745	0.0985932530851384	DGKA HSPA6 NFKB2 SERPINB1 KIAA0153 ECE2 ADAM8 SLC19A1 TNFAIP2 MKNK1
TARTE_PLASMA_CELL_VS_PLASMABLAST_DN	307	302	0.98371335504886	7	0.00512208357968494	0.0993587874328853	PHB PAICS TUBA3 JTV1 ATIC SLC19A1 MAC30
DIRMEIER_LMP1_RESPONSE_EARLY	54	51	0.944444444444444	3	0.00528842363044647	0.102059411690973	NFKB2 MYC DUSP2
KANNAN_TP53_TARGETS_DN	16	16	1	2	0.00534377010146657	0.102059411690973	MAC30 SLC19A1
KANG_FLUOROURACIL_RESISTANCE_DN	16	16	1	2	0.00534377010146657	0.102059411690973	MST1R LAMC2
CHIANG_LIVER_CANCER_SUBCLASS_POLYSOMY7_DN	20	16	0.8	2	0.00534377010146657	0.102059411690973	SERPINB1 GNL3
BIOCARTA_P53_PATHWAY	16	16	1	2	0.00534377010146657	0.102059411690973	CDK2 CDK4
DACOSTA_UV_RESPONSE_VIA_ERCC3_UP	309	305	0.98705501618123	7	0.00540021570240222	0.10279964633617	ALDH1B1 NOL1 ERCC1 HSPA1A SLC6A8 CDK2 CCNG2
module_126	175	162	0.925714285714286	5	0.00541575383089712	0.10279964633617	MYC NOLC1 PAICS TUBA3 CDK4
GNF2_MCM5	52	52	1	3	0.00558410930195627	0.10548132009568	PA2G4 CDCA8 DKC1
module_118	395	387	0.979746835443038	8	0.00559112362498109	0.10548132009568	EMP1 PAICS AKAP12 PLAU MYC ECE2 SORD SMTN
LI_AMPLIFIED_IN_LUNG_CANCER	165	164	0.993939393939394	5	0.00570017373833403	0.106801814417564	COL1A1 HSPD1 PLAU ERBB3 ABCC3
module_342	200	164	0.82	5	0.00570017373833403	0.106801814417564	LAMC2 MST1R GPRC5A NGFR SSH3
NOUZOVA_TRETINOIN_AND_H4_ACETYLATION	132	103	0.78030303030303	4	0.00571289602007333	0.106801814417564	NOL6 ERCC1 SUPV3L1 WSB1
RUTELLA_RESPONSE_TO_HGF_DN	234	234	1	6	0.00582247666806055	0.108522547054092	MAP3K6 NDE1 ADAM8 MICAL1 SORL1 CCNG2
GARGALOVIC_RESPONSE_TO_OXIDIZED_PHOSPHOLIPIDS_TURQUOISE_UP	75	53	0.706666666666667	3	0.00588953367387	0.109115072975771	EMP1 MYC CCNG2
BROWNE_HCMV_INFECTION_10HR_DN	55	53	0.963636363636364	3	0.00588953367387	0.109115072975771	EMP1 RUNX1 JTV1
HINATA_NFKB_TARGETS_KERATINOCYTE_DN	17	17	1	2	0.00602893781889214	0.111032938164597	RUNX1 GPRC5A
WU_HBX_TARGETS_3_UP	17	17	1	2	0.00602893781889214	0.111032938164597	CDK4 MYC
ELVIDGE_HYPOXIA_UP	168	167	0.994047619047619	5	0.00614633893980667	0.112859185043097	HK2 AKAP12 WSB1 SORL1 CCNG2
KEGG_GLYCOLYSIS_GLUCONEOGENESIS	62	54	0.870967741935484	3	0.0062047794815108	0.113595193584582	HK2 ALDH1B1 PFKM
BENPORATH_CYCLING_GENES	648	569	0.878086419753086	10	0.00630977480869087	0.115176656389909	CFLAR RUNX1 CDCA8 NDE1 PSCD2 DKC1 TUBA3 FLAD1 WSB1 SMTN
Androgen Receptor	526	482	0.916349809885932	9	0.00645246250961387	0.116783769030075	CCNG2 MYC SORD PMM2 ATP2B4 AKAP12 RUNX1 CDK4 HK2
ONDER_CDH1_TARGETS_1_DN	169	169	1	5	0.00645708971582978	0.116783769030075	DDX18 UTP14A GPRC5A SERPINB1 DRIM
module_6	407	397	0.975429975429975	8	0.00648723248336189	0.116783769030075	DGKA GPRC5A ERBB3 SERPINB1 KIAA0153 DHRS1 TNFAIP2 SMTN
CHROMOSOME_ORGANIZATION_AND_BIOGENESIS	118	107	0.90677966101695	4	0.00652860376750211	0.116783769030075	PHB TINF2 ERCC1 DKC1
TURASHVILI_BREAST_LOBULAR_CARCINOMA_VS_DUCTAL_NORMAL_UP	67	55	0.82089552238806	3	0.00652992632262537	0.116783769030075	COL5A1 COL1A1 HSPA6
LAU_APOPTOSIS_CDKN2A_UP	55	55	1	3	0.00652992632262537	0.116783769030075	CFLAR MYC BIT1
MUNSHI_MULTIPLE_MYELOMA_UP	55	55	1	3	0.00652992632262537	0.116783769030075	DDX18 CFLAR ABCC3
CASORELLI_ACUTE_PROMYELOCYTIC_LEUKEMIA_UP	174	170	0.977011494252874	5	0.00661652972337015	0.117652545770731	NDE1 NALP1 ATP2B4 SORL1 VAMP1
CELL_CYCLE_PROCESS	188	170	0.904255319148936	5	0.00661652972337015	0.117652545770731	NDE1 NOLC1 NPM1 CDK2 CDK4
MANN_RESPONSE_TO_AMIFOSTINE_UP	19	18	0.947368421052632	2	0.00675195885251272	0.118696367554968	ERCC1 MYC
ABRAHAM_ALPC_VS_MULTIPLE_MYELOMA_DN	18	18	1	2	0.00675195885251272	0.118696367554968	CDK4 MYC
DE_YY1_TARGETS_UP	20	18	0.9	2	0.00675195885251272	0.118696367554968	EMP1 NGFR
SMID_BREAST_CANCER_LUMINAL_A_DN	18	18	1	2	0.00675195885251272	0.118696367554968	CDCA8 DKC1
NEGATIVE_REGULATION_OF_CELLULAR_PROCESS	630	576	0.914285714285714	10	0.00685287447339237	0.120129142326776	PHB CFLAR DDAH2 ERCC1 MYC FGFBP1 NPM1 PA2G4 SMURF1 DRIM
LOCKWOOD_AMPLIFIED_IN_LUNG_CANCER	172	172	1	5	0.00694365873554082	0.121376723885668	MYC METTL1 DDX10 CDK4 PC
module_220	328	321	0.978658536585366	7	0.00707938822950944	0.123264185922788	EMP1 LAMC2 NRP1 MST1R COL1A1 NGFR TNFAIP2
KRIGE_RESPONSE_TO_TOSEDOSTAT_24HR_UP	764	579	0.757853403141361	10	0.00709646845828491	0.123264185922788	NRP1 NDE1 GOLGA2 PSCD2 TRIOBP SERPINB1 TUBA3 TNFAIP2 WSB1 CCNG2
MORF_PRKDC	174	173	0.994252873563218	5	0.00711139534169931	0.123264185922788	DDX18 TCOF1 ALG3 CDK2 DKC1
REN_ALVEOLAR_RHABDOMYOSARCOMA_DN	407	404	0.992628992628993	8	0.00717662790044377	0.124047411865771	EMP1 PLAU NRP1 RHBDF1 COL8A2 COL5A1 COL1A1 SMTN
DASU_IL6_SIGNALING_UP	58	58	1	3	0.00756552298740039	0.130405170601765	HSPA1A ISGF3G PLEC1
CHROMOSOME	123	112	0.910569105691057	4	0.00765231756923803	0.131484094754586	NOL6 TINF2 NUFIP1 ERCC1
TRANSCRIPTION	739	679	0.918809201623816	11	0.00767061380194012	0.131484094754586	ARNTL PHB RUNX1 NFKB2 MYC ISGF3G NPM1 TFB2M PA2G4 MYBBP1A NUFIP1
POST_TRANSLATIONAL_PROTEIN_MODIFICATION	462	412	0.891774891774892	8	0.00803083530894794	0.137278477601574	DUSP2 PHB ERBB3 ABL2 MAP3K6 ECE2 SMURF1 MKNK1
PROTEIN_KINASE_ACTIVITY	277	251	0.906137184115523	6	0.00810208500506594	0.138047728264253	MAP3K6 NRP1 MST1R MKNK1 ERBB3 CDK2
V$MYC_Q2	136	114	0.838235294117647	4	0.008135245343405	0.138047728264253	TFB2M PA2G4 SLC6A15 NIT1
YAGI_AML_WITH_INV_16_TRANSLOCATION	419	413	0.985680190930788	8	0.00814276354499878	0.138047728264253	EMP1 TAF4B DUSP2 RUNX1 HSPA1A HSPA6 RHBDF1 NALP1
REGULATION_OF_GENE_EXPRESSION	661	592	0.895612708018154	10	0.00823069480084935	0.139048987221719	ARNTL PHB RUNX1 NFKB2 MYC NPM1 PA2G4 MYBBP1A NUFIP1 CDK4
CHIN_BREAST_CANCER_COPY_NUMBER_UP	22	20	0.909090909090909	2	0.0083093706422515	0.139048987221719	LAMC2 MYC
AMIT_EGF_RESPONSE_240_MCF10A	20	20	1	2	0.0083093706422515	0.139048987221719	AKAP12 PLAU
module_186	20	20	1	2	0.0083093706422515	0.139048987221719	LTBP2 ABCC3
REGULATION_OF_TRANSCRIPTION	556	502	0.902877697841727	9	0.00831417667615322	0.139048987221719	ARNTL PHB RUNX1 NFKB2 MYC NPM1 PA2G4 MYBBP1A NUFIP1
KEGG_P53_SIGNALING_PATHWAY	69	61	0.884057971014493	3	0.00869280345938274	0.144211978033942	CDK2 CDK4 CCNG2
SIG_PIP3_SIGNALING_IN_CARDIAC_MYOCTES	63	61	0.968253968253968	3	0.00869280345938274	0.144211978033942	MYC NOLC1 CDK2
POSITIVE_REGULATION_OF_TRANSCRIPTION_FROM_RNA_POLYMERASE_II_PROMOTER	65	61	0.938461538461538	3	0.00869280345938274	0.144211978033942	ARNTL RUNX1 NUFIP1
GGGYGTGNY_UNKNOWN	494	418	0.846153846153846	8	0.00872009887489595	0.14427799956646	PHF1 BCS1L DDAH2 C20orf27 LAMC2 NFKB2 FGFBP1 WSB1
NEGATIVE_REGULATION_OF_BIOLOGICAL_PROCESS	660	600	0.909090909090909	10	0.00899520211027475	0.148385138990511	PHB CFLAR DDAH2 ERCC1 MYC FGFBP1 NPM1 PA2G4 SMURF1 DRIM
MOOTHA_HUMAN_MITODB_6_2002	425	421	0.990588235294118	8	0.00908092294916674	0.148385138990511	DHODH BCS1L HSPD1 FARSLA HSPA1A SUPV3L1 PPM2C PC
KIM_MYCN_AMPLIFICATION_TARGETS_UP	72	62	0.861111111111111	3	0.009089232877395	0.148385138990511	IMP4 ERBB3 SLC6A15
RIZKI_TUMOR_INVASIVENESS_2D_UP	64	62	0.96875	3	0.009089232877395	0.148385138990511	NCL SPTAN1 DUSP2
TIAN_TNF_SIGNALING_VIA_NFKB	21	21	1	2	0.00914268046862223	0.148385138990511	TNFAIP2 NFKB2
KEGG_BETA_ALANINE_METABOLISM	22	21	0.954545454545455	2	0.00914268046862223	0.148385138990511	SRM ALDH1B1
module_362	21	21	1	2	0.00914268046862223	0.148385138990511	TNFAIP2 NRP1
CHEMNITZ_RESPONSE_TO_PROSTAGLANDIN_E2_UP	143	118	0.825174825174825	4	0.00916016856728755	0.148385138990511	HSPC111 PAICS ERCC1 NPM1
PROTEIN_TYROSINE_KINASE_ACTIVITY	63	63	1	3	0.00949609292707993	0.153425125411934	ERBB3 NRP1 MST1R
DANG_REGULATED_BY_MYC_UP	68	64	0.941176470588235	3	0.00991343710784993	0.15967084031714	SRM WDR12 RNU3IP2
SCIAN_CELL_CYCLE_TARGETS_OF_TP53_AND_TP73_DN	22	22	1	2	0.0100116816488446	0.15967084031714	CDK2 MYC
REACTOME_CYTOSOLIC_TRNA_AMINOACYLATION	23	22	0.956521739130435	2	0.0100116816488446	0.15967084031714	JTV1 FARSLA
module_71	22	22	1	2	0.0100116816488446	0.15967084031714	LTBP2 ABCC3
ENDONUCLEASE_ACTIVITY	25	22	0.88	2	0.0100116816488446	0.15967084031714	RPP40 ERCC1
MORF_RBBP8	191	189	0.989528795811518	5	0.0101934668400062	0.162152115182412	MYC TCOF1 PHB RUNX1 ECE2
TOOKER_GEMCITABINE_RESISTANCE_DN	122	122	1	4	0.0102658523580739	0.162468272101691	GNL3 GPRC5A AKAP12 TRIOBP
TOOKER_RESPONSE_TO_BEXAROTENE_UP	122	122	1	4	0.0102658523580739	0.162468272101691	GNL3 GPRC5A AKAP12 TRIOBP
KIM_MYCN_AMPLIFICATION_TARGETS_DN	81	65	0.80246913580247	3	0.0103413162467436	0.16324506360931	CFLAR AKAP12 COL1A1
TOYOTA_TARGETS_OF_MIR34B_AND_MIR34C	460	346	0.752173913043478	7	0.0104397396982147	0.164379412856368	HSPD1 C20orf27 PA2G4 NOL5A NUFIP1 CDK4 MAC30
MULLIGHAN_NPM1_MUTATED_SIGNATURE_1_DN	124	123	0.991935483870968	4	0.0105551630567832	0.165774997450189	PES1 FLAD1 SPTAN1 RNU3IP2
HINATA_NFKB_TARGETS_FIBROBLAST_UP	66	66	1	3	0.0107797785419139	0.167611080362835	TNFAIP2 ERCC1 NFKB2
STEIN_ESRRA_TARGETS	527	524	0.994307400379507	9	0.0108074917002263	0.167611080362835	PHB CFLAR PLAU C1orf107 PFKM NOL6 SUPV3L1 RHBDF1 CCNG2
LIU_SOX4_TARGETS_UP	137	124	0.905109489051095	4	0.0108496992341549	0.167611080362835	DDX18 ATP2B4 TUBA3 SORL1
SENESE_HDAC1_AND_HDAC2_TARGETS_UP	233	192	0.824034334763948	5	0.0108591045701643	0.167611080362835	LAMC2 NFKB2 PLEC1 PLAU ZBED2
GAUSSMANN_MLL_AF4_FUSION_TARGETS_G_DN	27	23	0.851851851851852	2	0.0109158476706889	0.167611080362835	SLC6A8 AHNAK
WATTEL_AUTONOMOUS_THYROID_ADENOMA_DN	24	23	0.958333333333333	2	0.0109158476706889	0.167611080362835	PCOLCE2 DUSP2
