# Supplementary material for: DART: Denoising Algorithm based on Relevance network Topology improves molecular pathway activity inference
Source: BMC Bioinformatics. 2011 Oct 19;12:403. doi: 10.1186/1471-2105-12-403 (PMC3228554; doi:10.1186/1471-2105-12-403)
Supplement: Additional file 9 — GSEA table for DART TP53 module genes. Gene Set Enrichment Analysis table for the MYC DART gene modules (relevance subnetworks). P-values are from a one-tailed hypergeometric test using the genes on the Affy array (Wang data set) as the null background. [file 1471-2105-12-403-S9.TXT]

Gene List	nList	nRep	fRep	nOVLAP	pvalue	adjPval	Genes
KANNAN_TP53_TARGETS_UP	48	47	0.979166666666667	46	7.28561404276715e-127	4.49886667140872e-123	EXT2 ACTA2 SCRIB MAN2B1 PDLIM4 APLP1 CDKN1A DGKA ABCA3 BBC3 FHL2 PRKAB1 GADD45A SCGB2A2 DDB2 PCNA VCAN BAK1 BCL6 NHLH2 SMAD7 FEZ1 PLK3 BTG2 ADFP QSOX1 WDR68 IGFBP6 SMTN SURF1 PMAIP1 TAX1BP3 CES2 SPAG1 FAS KIAA0247 ATF3 NINJ1 TST GDF15 HIST1H2AC ENG LCAT NDN ZNF7 CTDSP2
KANNAN_TP53_TARGETS_DN	16	16	1	16	1.55627898383686e-42	4.80501136259632e-39	FOSL2 BIRC3 APBA2 PMP22 NOP14 INA PURA CXADR PPAT CDC6 TMEM97 COL18A1 SLC19A1 CCNE1 ARL4A CPM
KERLEY_RESPONSE_TO_CISPLATIN_UP	39	39	1	8	1.29219805000461e-13	2.65977431959281e-10	ACTA2 CDKN1A DGKA GADD45A DDB2 PLK3 BTG2 GDF15
module_12	351	345	0.982905982905983	12	1.69211645875846e-10	2.61220478320837e-07	APLP1 BCL6 IGFBP6 ENG ABCA3 VCAN APBA2 FOSL2 FEZ1 INA CDKN1A SMTN
module_1	361	353	0.977839335180055	12	2.20062069305272e-10	2.71776655592011e-07	BCL6 IGFBP6 ENG QSOX1 FOSL2 MAN2B1 ATF3 NDN GADD45A FHL2 CDKN1A SMTN
module_33	372	363	0.975806451612903	12	3.02910845048175e-10	3.11745744695413e-07	BCL6 IGFBP6 APBA2 ACTA2 FOSL2 HIST1H2AC FEZ1 BBC3 SLC19A1 CCNE1 ARL4A GDF15
KEGG_P53_SIGNALING_PATHWAY	69	62	0.898550724637681	7	3.97125444974545e-10	3.20858063099896e-07	PMAIP1 CDKN1A BBC3 GADD45A DDB2 FAS CCNE1
SCHAVOLT_TARGETS_OF_TP53_AND_TP63	16	15	0.9375	5	4.15686559481647e-10	3.20858063099896e-07	CDKN1A PMAIP1 FAS PCNA VCAN
INGA_TP53_TARGETS	16	16	1	5	6.03346117388985e-10	4.13962474986331e-07	CDKN1A PMAIP1 BBC3 GADD45A PCNA
UDAYAKUMAR_MED1_TARGETS_DN	239	239	1	10	1.10120424327387e-09	6.06408967286102e-07	FOSL2 ATF3 TST GADD45A DDB2 ARL4A CDKN1A CPM SMTN FAS
GENTILE_UV_LOW_DOSE_DN	18	18	1	5	1.17844657610255e-09	6.06408967286102e-07	BTG2 CDKN1A PMAIP1 GDF15 CCNE1
GENTILE_UV_LOW_DOSE_UP	18	18	1	5	1.17844657610255e-09	6.06408967286102e-07	BTG2 CDKN1A PMAIP1 GDF15 CCNE1
module_105	194	190	0.97938144329897	9	2.70761111847055e-09	1.28611528127351e-06	PMP22 PMAIP1 VCAN ACTA2 MAN2B1 PCNA ATF3 PDLIM4 COL18A1
NEGATIVE_REGULATION_OF_BIOLOGICAL_PROCESS	660	595	0.901515151515151	13	7.71161860755898e-09	3.40137463583405e-06	BIRC3 BCL6 IGFBP6 GADD45A CDC6 COL18A1 QSOX1 BTG2 TAX1BP3 NDN BBC3 CDKN1A FAS
TARTE_PLASMA_CELL_VS_PLASMABLAST_DN	307	300	0.977198697068404	10	9.76153213291891e-09	3.91403692432151e-06	BAK1 TAX1BP3 ACTA2 PCNA CDC6 SLC19A1 CCNE1 CDKN1A FAS TMEM97
module_6	407	393	0.965601965601966	11	1.01416341358938e-08	3.91403692432151e-06	BCL6 IGFBP6 ENG DGKA ATF3 GDF15 FOSL2 PLK3 PDLIM4 CDKN1A SMTN
KOKKINAKIS_METHIONINE_DEPRIVATION_96HR_UP	118	115	0.97457627118644	7	3.15466313878032e-08	1.14588499305697e-05	IGFBP6 GADD45A SMAD7 CCNE1 BTG2 CDKN1A FAS
NEGATIVE_REGULATION_OF_CELLULAR_PROCESS	630	569	0.903174603174603	12	4.62236688545105e-08	1.58572863987001e-05	BIRC3 BCL6 IGFBP6 GADD45A CDC6 COL18A1 QSOX1 BTG2 TAX1BP3 NDN CDKN1A FAS
TGF-beta Receptor	1182	1128	0.954314720812183	16	5.05123870406131e-08	1.64165257881993e-05	ENG GDF15 ATF3 CCNE1 CDKN1A ACTA2 ABCA3 CDC6 COL18A1 PURA NINJ1 FHL2 SMAD7 KIAA0247 PMP22 PCNA
KOKKINAKIS_METHIONINE_DEPRIVATION_48HR_UP	129	125	0.968992248062015	7	5.6185523818353e-08	1.73472804789165e-05	BIRC3 GADD45A SMAD7 CCNE1 BTG2 CDKN1A FAS
module_2	378	370	0.978835978835979	10	7.0441191832836e-08	2.0713064741322e-05	BCL6 IGFBP6 ENG FOSL2 ATF3 PDLIM4 INA CDKN1A SMTN GDF15
IL-2	628	596	0.949044585987261	12	7.65709824723083e-08	2.14920825802956e-05	HIST1H2AC CTDSP2 BBC3 BIRC3 CCNE1 BCL6 NINJ1 TAX1BP3 FAS PCNA PMAIP1 FOSL2
BIOCARTA_P53_PATHWAY	16	16	1	4	9.64175709707672e-08	2.58860217714995e-05	CDKN1A GADD45A PCNA CCNE1
DELYS_THYROID_CANCER_UP	400	389	0.9725	10	1.12267290394751e-07	2.88854382578162e-05	IGFBP6 PMAIP1 DDB2 NINJ1 GDF15 TAX1BP3 PLK3 PDLIM4 CDKN1A FAS
module_19	307	297	0.96742671009772	9	1.28516793887645e-07	3.17436480902483e-05	BCL6 IGFBP6 ENG VCAN FOSL2 TST NDN PLK3 TMEM97
module_60	410	397	0.96829268292683	10	1.35595939833014e-07	3.22040357103408e-05	IGFBP6 ENG TST FEZ1 FHL2 QSOX1 MAN2B1 PLK3 CDKN1A SMTN
DACOSTA_UV_RESPONSE_VIA_ERCC3_UP	309	302	0.977346278317152	9	1.48055116173408e-07	3.38607534211406e-05	IGFBP6 PMAIP1 BAK1 BTG2 PCNA ATF3 TST CDC6 CCNE1
SENESE_HDAC3_TARGETS_UP	489	411	0.840490797546012	10	1.86823891769439e-07	4.12013404170103e-05	BIRC3 PMP22 BCL6 PMAIP1 ATF3 CXADR ABCA3 BTG2 PDLIM4 FAS
MISSIAGLIA_REGULATED_BY_METHYLATION_UP	99	93	0.93939393939394	6	2.28610223930269e-07	4.86782114748072e-05	BIRC3 GADD45A KIAA0247 CDKN1A ATF3 HIST1H2AC
CONCANNON_APOPTOSIS_BY_EPOXOMICIN_UP	236	233	0.98728813559322	8	2.63519960904097e-07	5.42411919527599e-05	BAK1 ACTA2 ATF3 BBC3 GADD45A CDKN1A FAS GDF15
module_38	455	442	0.971428571428571	10	3.64547883237375e-07	7.06526721828007e-05	ENG DGKA ATF3 TST CCNE1 GDF15 QSOX1 FOSL2 PLK3 CDKN1A
GENTILE_UV_HIGH_DOSE_DN	245	244	0.995918367346939	8	3.74243485257048e-07	7.06526721828007e-05	PMP22 PMAIP1 SMAD7 FOSL2 ATF3 GADD45A CDC6 CTDSP2
BLALOCK_ALZHEIMERS_DISEASE_UP	1681	1667	0.991671624033314	18	3.77577033527518e-07	7.06526721828007e-05	CDC6 COL18A1 ZNF7 PDLIM4 CTDSP2 CPM SCRIB NOP14 FEZ1 BTG2 MAN2B1 TAX1BP3 SPAG1 BCL6 VCAN WDR68 PURA SLC19A1
CHEN_LVAD_SUPPORT_OF_FAILING_HEART_UP	103	102	0.990291262135922	6	3.96092921427013e-07	7.19374644062295e-05	BCL6 BTG2 ADFP FOSL2 CDKN1A ATF3
module_3	375	366	0.976	9	7.42972964207559e-07	0.000131081658685191	ENG QSOX1 PCNA FHL2 PLK3 PDLIM4 CDKN1A SMTN GDF15
module_488	28	26	0.928571428571429	4	7.75673718754619e-07	0.000133049589258605	CDKN1A PMP22 BTG2 IGFBP6
TSAI_RESPONSE_TO_IONIZING_RADIATION	119	116	0.974789915966387	6	8.46870774965888e-07	0.00014133586582201	BIRC3 BBC3 DDB2 BTG2 CDKN1A PCNA
MUELLER_PLURINET	299	275	0.919732441471572	8	9.23203036259174e-07	0.000150020493392116	PMAIP1 BAK1 PCNA CXADR GADD45A SLC19A1 CCNE1 ARL4A
module_84	531	495	0.932203389830508	10	1.02090856548499e-06	0.000158653854055196	BIRC3 BCL6 ENG DGKA NINJ1 VCAN ACTA2 MAN2B1 CDKN1A SMTN
VANHARANTA_UTERINE_FIBROID_DN	66	65	0.984848484848485	5	1.02771727323204e-06	0.000158653854055196	BIRC3 CXADR BCL6 SMAD7 ATF3
KUMAMOTO_RESPONSE_TO_NUTLIN_3A_UP	9	8	0.888888888888889	3	1.13731851815608e-06	0.000171291264624726	BTG2 NINJ1 GDF15
BASSO_CD40_SIGNALING_DN	67	67	1	5	1.1965189686849e-06	0.000175916776943554	BCL6 BTG2 IGFBP6 CTDSP2 NINJ1
CELL_DEVELOPMENT	569	509	0.894551845342706	10	1.31267039220776e-06	0.000188505573764719	BIRC3 BCL6 PMAIP1 BAK1 FEZ1 GADD45A FOSL2 BBC3 CDKN1A FAS
module_88	816	786	0.963235294117647	12	1.45704797926021e-06	0.000204483437998449	APLP1 IGFBP6 COL18A1 GDF15 LCAT ARL4A TMEM97 ENG ABCA3 PLK3 CDKN1A SMTN
module_45	563	543	0.964476021314387	10	2.34253073110516e-06	0.000321447272546096	BIRC3 BCL6 DGKA HIST1H2AC NINJ1 VCAN FOSL2 MAN2B1 PLK3 SLC19A1
NEGATIVE_REGULATION_OF_CELL_PROLIFERATION	154	143	0.928571428571429	6	2.87562315735823e-06	0.000386021152101893	IGFBP6 NDN QSOX1 CDC6 COL18A1 BTG2
EGFR1	243	227	0.934156378600823	7	3.17146234120477e-06	0.000416676169296584	NINJ1 BCL6 TMEM97 CDKN1A GADD45A PPAT PDLIM4
LINDGREN_BLADDER_CANCER_CLUSTER_1_DN	376	326	0.867021276595745	8	3.2769601642272e-06	0.000419788180622172	BIRC3 PMP22 CES2 KIAA0247 CDC6 CCNE1 COL18A1 TMEM97
APOPTOTIC_MITOCHONDRIAL_CHANGES	11	11	1	3	3.33111268833788e-06	0.000419788180622172	BBC3 BAK1 PMAIP1
DANG_REGULATED_BY_MYC_DN	243	230	0.946502057613169	7	3.4584985433873e-06	0.000427124570108332	PMP22 PMAIP1 MAN2B1 GADD45A DDB2 CDKN1A FAS
HOEBEKE_LYMPHOID_STEM_CELL_DN	85	84	0.988235294117647	5	3.68876555609735e-06	0.000446629947233355	PMAIP1 TAX1BP3 NDN FHL2 GADD45A
VERNELL_RETINOBLASTOMA_PATHWAY_UP	39	39	1	4	4.15360275133252e-06	0.000480988111722651	CDKN1A PCNA TMEM97 CCNE1
GRUETZMANN_PANCREATIC_CANCER_UP	346	337	0.973988439306358	8	4.18468287381697e-06	0.000480988111722651	BIRC3 PMP22 VCAN DGKA ATF3 GADD45A KIAA0247 ARL4A
KRIGE_RESPONSE_TO_TOSEDOSTAT_6HR_UP	932	720	0.772532188841202	11	4.20621182721023e-06	0.000480988111722651	PMAIP1 GADD45A DDB2 ARL4A FAS BCL6 ADFP NOP14 ATF3 FOSL2 CDKN1A
module_15	350	340	0.971428571428571	8	4.46639145372285e-06	0.000500754382906673	PMAIP1 MAN2B1 DGKA PCNA ATF3 HIST1H2AC GADD45A PLK3
SMIRNOV_CIRCULATING_ENDOTHELIOCYTES_IN_CANCER_UP	158	155	0.981012658227848	6	4.58239861237264e-06	0.000500754382906673	PMP22 ENG SMAD7 QSOX1 ADFP CDKN1A
module_174	92	88	0.956521739130435	5	4.64122589211025e-06	0.000500754382906673	TAX1BP3 ENG MAN2B1 NINJ1 GDF15
DEBIASI_APOPTOSIS_BY_REOVIRUS_INFECTION_UP	243	241	0.991769547325103	7	4.70344197709912e-06	0.000500754382906673	BCL6 PMAIP1 ATF3 FHL2 GADD45A NHLH2 PPAT
KAAB_HEART_ATRIUM_VS_VENTRICLE_UP	246	243	0.98780487804878	7	4.96566616982443e-06	0.000519711671163828	IGFBP6 VCAN SMAD7 QSOX1 ACTA2 FEZ1 PDLIM4
WANG_SMARCE1_TARGETS_UP	162	160	0.987654320987654	6	5.50159795094162e-06	0.000566206122451075	PMP22 IGFBP6 FHL2 VCAN ACTA2 SMTN
HENDRICKS_SMARCA4_TARGETS_UP	48	43	0.895833333333333	4	6.1804351297335e-06	0.000615061840054062	FOSL2 CDKN1A FHL2 GADD45A
BACOLOD_RESISTANCE_TO_ALKYLATING_AGENTS_DN	45	43	0.955555555555556	4	6.1804351297335e-06	0.000615061840054062	VCAN NHLH2 PURA INA
Androgen Receptor	526	475	0.903041825095057	9	6.27512484589569e-06	0.000615061840054062	FOSL2 CDKN1A BTG2 PURA KIAA0247 ATF3 CDC6 PMAIP1 GDF15
MULTICELLULAR_ORGANISMAL_DEVELOPMENT	1040	918	0.882692307692308	12	7.17945434473794e-06	0.000692705165293075	APLP1 PMP22 APBA2 EXT2 COL18A1 ZNF7 ENG FEZ1 NHLH2 NINJ1 VCAN SMTN
GENTILE_UV_HIGH_DOSE_UP	14	14	1	3	7.30497641826599e-06	0.00069397275973527	PMAIP1 GADD45A ATF3
REGULATION_OF_CELL_PROLIFERATION	299	273	0.91304347826087	7	1.06136846678351e-05	0.000990613714861223	IGFBP6 QSOX1 BTG2 NDN CDC6 COL18A1 CDKN1A
ENK_UV_RESPONSE_KERATINOCYTE_UP	521	508	0.975047984644914	9	1.07483593353364e-05	0.000990613714861223	IGFBP6 ENG ATF3 TST GADD45A FHL2 SMAD7 PDLIM4 CDKN1A
AMUNDSON_DNA_DAMAGE_RESPONSE_TP53	16	16	1	3	1.11938784302599e-05	0.00101650293098316	BTG2 CDKN1A DDB2
APOPTOSIS_GO	424	388	0.915094339622642	8	1.16981920455104e-05	0.0010469034185656	BIRC3 BCL6 PMAIP1 BAK1 GADD45A BBC3 CDKN1A FAS
PROGRAMMED_CELL_DEATH	425	389	0.915294117647059	8	1.19179789189601e-05	0.00105133599749398	BIRC3 BCL6 PMAIP1 BAK1 GADD45A BBC3 CDKN1A FAS
ZHAN_MULTIPLE_MYELOMA_UP	52	52	1	4	1.33065629194969e-05	0.00114750150116868	CDKN1A QSOX1 PURA ATF3
AMIT_DELAYED_EARLY_GENES	17	17	1	3	1.35656047911439e-05	0.00114750150116868	BTG2 FOSL2 ATF3
REPLICATION_FORK	18	17	0.944444444444444	3	1.35656047911439e-05	0.00114750150116868	PURA PCNA BCL6
module_52	419	399	0.952267303102625	8	1.43144446442484e-05	0.00119448237403019	ENG PCNA FHL2 GDF15 QSOX1 PDLIM4 CDKN1A SMTN
HELLEBREKERS_SILENCED_DURING_TUMOR_ANGIOGENESIS	56	54	0.964285714285714	4	1.54797174076809e-05	0.00125564292524537	CDKN1A VCAN QSOX1 SMTN
module_57	54	54	1	4	1.54797174076809e-05	0.00125564292524537	CDKN1A PCNA CDC6 CCNE1
REN_ALVEOLAR_RHABDOMYOSARCOMA_DN	407	404	0.992628992628993	8	1.56574097560961e-05	0.00125564292524537	IGFBP6 ENG FEZ1 FHL2 VCAN SMAD7 QSOX1 SMTN
LAU_APOPTOSIS_CDKN2A_UP	55	55	1	4	1.66591334819111e-05	0.00131884806731796	CDKN1A GADD45A PCNA FAS
KEGG_CELL_CYCLE	128	115	0.8984375	5	1.71666904654532e-05	0.00133500416062411	GADD45A CDC6 CCNE1 CDKN1A PCNA
POSITIVE_REGULATION_OF_DEVELOPMENTAL_PROCESS	215	196	0.911627906976744	6	1.75091302180478e-05	0.00133500416062411	BCL6 PMAIP1 BAK1 BBC3 CDKN1A FAS
ODONNELL_TFRC_TARGETS_UP	433	295	0.681293302540416	7	1.7511795467296e-05	0.00133500416062411	DGKA FHL2 GADD45A NHLH2 BBC3 CDKN1A FAS
DER_IFN_GAMMA_RESPONSE_UP	58	57	0.982758620689655	4	1.92145382640165e-05	0.00141542653207083	BAK1 PMAIP1 BBC3 FAS
MARKS_HDAC_TARGETS_UP	21	19	0.904761904761905	3	1.9254385213595e-05	0.00141542653207083	FAS BAK1 CCNE1
MANN_RESPONSE_TO_AMIFOSTINE_UP	19	19	1	3	1.9254385213595e-05	0.00141542653207083	CDKN1A GDF15 DDB2
module_47	216	203	0.939814814814815	6	2.13464102609236e-05	0.00153348024272446	PMP22 VCAN ACTA2 COL18A1 CDKN1A SMTN
BENPORATH_CYCLING_GENES	648	554	0.854938271604938	9	2.13569718015067e-05	0.00153348024272446	PCNA HIST1H2AC GADD45A CDC6 CCNE1 GDF15 WDR68 ARL4A SMTN
CAIRO_HEPATOBLASTOMA_CLASSES_DN	208	204	0.98076923076923	6	2.19459590782112e-05	0.0015576585897466	BCL6 ENG SMAD7 TST COL18A1 FAS
DAZARD_UV_RESPONSE_CLUSTER_G2	21	20	0.952380952380952	3	2.2607298741146e-05	0.00156854010928738	PMAIP1 GADD45A ATF3
SESTO_RESPONSE_TO_UV_C3	20	20	1	3	2.2607298741146e-05	0.00156854010928738	PMAIP1 TAX1BP3 ATF3
REGULATION_OF_APOPTOSIS	336	308	0.916666666666667	7	2.30958938033623e-05	0.00158463493595292	BIRC3 BCL6 PMAIP1 BAK1 BBC3 CDKN1A FAS
REGULATION_OF_PROGRAMMED_CELL_DEATH	337	309	0.916913946587537	7	2.35801330593115e-05	0.00160008045759613	BIRC3 BCL6 PMAIP1 BAK1 BBC3 CDKN1A FAS
module_291	63	61	0.968253968253968	4	2.51744523294966e-05	0.00168969829494175	TAX1BP3 MAN2B1 NINJ1 GDF15
IL-5	127	125	0.984251968503937	5	2.56804687126852e-05	0.00170512789570786	BIRC3 SCRIB FOSL2 GADD45A PMP22
BIOCARTA_P53HYPOXIA_PATHWAY	23	21	0.91304347826087	3	2.6322885238211e-05	0.00171098754048372	CDKN1A GADD45A FHL2
REACTOME_E2F_TRANSCRIPTIONAL_TARGETS_AT_G1_S	22	21	0.954545454545455	3	2.6322885238211e-05	0.00171098754048372	CDC6 PCNA CCNE1
ANATOMICAL_STRUCTURE_DEVELOPMENT	1005	893	0.888557213930348	11	3.14848999123541e-05	0.0020252005933207	APLP1 PMP22 APBA2 EXT2 COL18A1 CPM ENG FEZ1 NHLH2 NINJ1 SMTN
KRIGE_RESPONSE_TO_TOSEDOSTAT_24HR_UP	764	583	0.763089005235602	9	3.18521016773706e-05	0.00202769822533777	BCL6 PMAIP1 ADFP ATF3 GADD45A DDB2 NINJ1 FOSL2 CDKN1A
TANG_SENESCENCE_TP53_TARGETS_UP	25	23	0.92	3	3.49121600599722e-05	0.00219982233030947	APLP1 CDKN1A LCAT
CELL_PROLIFERATION_GO_0008283	501	460	0.91816367265469	8	3.95128748276872e-05	0.00245299046159029	IGFBP6 PCNA CDC6 COL18A1 QSOX1 BTG2 NDN CDKN1A
WANG_CISPLATIN_RESPONSE_AND_XPC_DN	142	137	0.964788732394366	5	3.98732575317834e-05	0.00245299046159029	BBC3 GADD45A KIAA0247 CDKN1A NOP14
SYSTEM_DEVELOPMENT	855	753	0.880701754385965	10	4.01217873069828e-05	0.00245299046159029	APLP1 PMP22 APBA2 EXT2 COL18A1 ENG FEZ1 NHLH2 NINJ1 SMTN
module_241	71	69	0.971830985915493	4	4.10161235415119e-05	0.00248308394969447	TAX1BP3 MAN2B1 NINJ1 GDF15
CAGCTG_V$AP4_Q5	1151	929	0.807124239791486	11	4.51210397211433e-05	0.00268142878210359	PMP22 IGFBP6 APBA2 INA PDLIM4 BCL6 NHLH2 BTG2 MAN2B1 PURA PPAT
KRIGE_AMINO_ACID_DEPRIVATION	26	25	0.961538461538462	3	4.51609058038499e-05	0.00268142878210359	CDKN1A GADD45A ATF3
PEREZ_TP53_TARGETS	1154	765	0.662911611785095	10	4.58363806347861e-05	0.00269561571828385	EXT2 KIAA0247 COL18A1 SMAD7 ADFP CES2 VCAN BTG2 MAN2B1 CDKN1A
module_16	495	473	0.955555555555556	8	4.80908451975084e-05	0.00280151857636428	ENG PCNA GADD45A CCNE1 QSOX1 MAN2B1 PLK3 TMEM97
NUYTTEN_EZH2_TARGETS_UP	974	772	0.792607802874743	10	4.94813823452946e-05	0.00285558444843172	BIRC3 PMAIP1 GADD45A GDF15 QSOX1 BBC3 FAS ATF3 NINJ1 CDKN1A
FUJII_YBX1_TARGETS_UP	27	26	0.962962962962963	3	5.09502839019059e-05	0.00288640369811256	ACTA2 CDKN1A FAS
REACTOME_INTRINSIC_PATHWAY_FOR_APOPTOSIS	29	26	0.896551724137931	3	5.09502839019059e-05	0.00288640369811256	BBC3 BAK1 PMAIP1
BLUM_RESPONSE_TO_SALIRASIB_UP	244	242	0.991803278688525	6	5.70206846718126e-05	0.0032009338895313	QSOX1 BAK1 ATF3 GADD45A NINJ1 CDKN1A
DAZARD_RESPONSE_TO_UV_NHEK_UP	157	151	0.961783439490446	5	6.33918083179842e-05	0.00352652627354552	IGFBP6 PMAIP1 GADD45A SURF1 ATF3
HELLER_HDAC_TARGETS_UP	274	252	0.91970802919708	6	7.13312500855387e-05	0.0039327720471268	APLP1 BIRC3 BCL6 TST HIST1H2AC CDKN1A
CROONQUIST_NRAS_VS_STROMAL_STIMULATION_DN	82	80	0.97560975609756	4	7.33426049900659e-05	0.00400788129038634	BCL6 ACTA2 VCAN CDC6
CERVERA_SDHB_TARGETS_1_UP	116	81	0.698275862068966	4	7.69925561684538e-05	0.00413416551600176	APLP1 FEZ1 PMAIP1 FHL2
module_486	93	81	0.870967741935484	4	7.69925561684538e-05	0.00413416551600176	APLP1 ENG CDC6 SLC19A1
CHARAFE_BREAST_CANCER_LUMINAL_VS_MESENCHYMAL_DN	453	376	0.830022075055188	7	8.15636355325237e-05	0.00434185732252874	PMP22 IGFBP6 ENG GADD45A ACTA2 FOSL2 FAS
ONDER_CDH1_SIGNALING_VIA_CTNNB1	83	83	1	4	8.46867297387192e-05	0.00446957740287685	BIRC3 CXADR ACTA2 VCAN
BILD_MYC_ONCOGENIC_SIGNATURE	201	161	0.800995024875622	5	8.58746543292522e-05	0.00449386432612824	DGKA HIST1H2AC SLC19A1 SMTN TMEM97
REACTOME_E2F_MEDIATED_REGULATION_OF_DNA_REPLICATION	33	31	0.93939393939394	3	8.72160666457502e-05	0.00452570765997905	PCNA CDC6 CCNE1
ONKEN_UVEAL_MELANOMA_DN	524	516	0.98473282442748	8	8.8318358473261e-05	0.00454471552976989	PMP22 ADFP HIST1H2AC CXADR FHL2 NDN CTDSP2 TMEM97
REGULATION_OF_DEVELOPMENTAL_PROCESS	432	383	0.886574074074074	7	9.15042998739704e-05	0.00466974422910551	BIRC3 BCL6 PMAIP1 BAK1 BBC3 CDKN1A FAS
BLALOCK_ALZHEIMERS_DISEASE_INCIPIENT_UP	389	386	0.99228791773779	7	9.6056866371963e-05	0.004861894670876	VCAN TAX1BP3 ZNF7 SPAG1 SLC19A1 CTDSP2 CPM
GGGCGGR_V$SP1_Q6	2178	1815	0.833333333333333	15	0.000103068922722194	0.00517439510414268	NDN ARL4A PDLIM4 SCRIB ATF3 CCNE1 MAN2B1 DGKA DDB2 INA TAX1BP3 BCL6 PURA CDKN1A SMTN
FRIDMAN_IMMORTALIZATION_DN	33	33	1	3	0.000105443345396125	0.00525090853081511	CDKN1A IGFBP6 NDN
LENAOUR_DENDRITIC_CELL_MATURATION_UP	92	89	0.967391304347826	4	0.000111129429579928	0.0054865799424115	PDLIM4 BIRC3 QSOX1 GDF15
module_23	557	534	0.95870736086176	8	0.000111952886274308	0.0054865799424115	ENG COL18A1 QSOX1 LCAT MAN2B1 PLK3 SMTN TMEM97
TRANSFORMING_GROWTH_FACTOR_BETA_RECEPTOR_SIGNALING_PATHWAY	36	34	0.944444444444444	3	0.000115418529025521	0.00561188517112278	SMAD7 GDF15 ENG
NEGATIVE_REGULATION_OF_GROWTH	38	35	0.921052631578947	3	0.000125989056129315	0.00607798766873844	CDKN1A BBC3 BCL6
module_5	423	409	0.966903073286052	7	0.000137468890368859	0.00658039068238532	IGFBP6 ENG ABCA3 VCAN QSOX1 FOSL2 CDKN1A
WU_CELL_MIGRATION	183	179	0.978142076502732	5	0.000141301619252528	0.00671182691449507	CXADR IGFBP6 VCAN COL18A1 ADFP
ZHANG_RESPONSE_TO_IKK_INHIBITOR_AND_TNF_UP	218	182	0.834862385321101	5	0.000152713444779956	0.0071985154314216	BIRC3 BTG2 ATF3 NINJ1 CDKN1A
module_72	297	290	0.976430976430976	6	0.000153881691333834	0.00719863215141233	ENG QSOX1 PCNA CXADR FHL2 ARL4A
REACTOME_G1_S_TRANSITION	102	98	0.96078431372549	4	0.000161368996975921	0.00743892336913802	CDC6 CCNE1 CDKN1A PCNA
BECKER_TAMOXIFEN_RESISTANCE_UP	38	38	1	3	0.000161427648820161	0.00743892336913802	CXADR SCGB2A2 ARL4A
MARZEC_IL2_SIGNALING_UP	107	99	0.925233644859813	4	0.000167814964522519	0.00767598078464117	BIRC3 CDC6 CCNE1 PPAT
REACTOME_S_PHASE	103	100	0.970873786407767	4	0.000174444988937483	0.00792057210800703	CDC6 CCNE1 CDKN1A PCNA
ERBB2-mapk	303	298	0.983498349834984	6	0.000178333650324459	0.00803803131936887	ACTA2 BTG2 MAN2B1 APLP1 CDC6 PPAT
module_321	108	101	0.935185185185185	4	0.000181262194561231	0.00811082645953335	COL18A1 TAX1BP3 FOSL2 FAS
HALMOS_CEBPA_TARGETS_UP	42	40	0.952380952380952	3	0.000188311789594369	0.00836564964564914	ADFP FAS ARL4A
GALI_TP53_TARGETS_APOPTOTIC_UP	8	8	1	2	0.000210994801911864	0.00930637787004115	GADD45A BIRC3
MITOCHONDRION_ORGANIZATION_AND_BIOGENESIS	48	42	0.875	3	0.000217942543215306	0.00947743101658107	BBC3 BAK1 PMAIP1
TRANSMEMBRANE_RECEPTOR_PROTEIN_SERINE_THREONINE_KINASE_SIGNALING_PATHWAY	47	42	0.893617021276596	3	0.000217942543215306	0.00947743101658107	SMAD7 GDF15 ENG
module_312	45	45	1	3	0.000267795028119462	0.0115638762142495	BIRC3 PCNA FAS
ZERBINI_RESPONSE_TO_SULINDAC_UP	9	9	1	2	0.000270792576400769	0.0116121122171857	ATF3 GADD45A
NERVOUS_SYSTEM_DEVELOPMENT	382	324	0.848167539267016	6	0.000279702535278083	0.0119114700368425	APLP1 PMP22 APBA2 FEZ1 NHLH2 NINJ1
FULCHER_INFLAMMATORY_RESPONSE_LECTIN_VS_LPS_UP	571	463	0.810858143607706	7	0.00029314429984776	0.0123983976134241	BIRC3 PMP22 PMAIP1 SMAD7 BTG2 PLK3 PDLIM4
V$HSF_Q6	143	115	0.804195804195804	4	0.000298137304708015	0.0125237949426666	BCL6 PRKAB1 PURA ATF3
REGULATION_OF_GROWTH	54	48	0.888888888888889	3	0.000324478971686009	0.0135382273659534	BCL6 CDKN1A BBC3
DANG_BOUND_BY_MYC	1053	975	0.925925925925926	10	0.000333452884626558	0.0138192722320067	BIRC3 PCNA CDC6 SMAD7 ZNF7 BBC3 PRKAB1 HIST1H2AC SLC19A1 PPAT
POMEROY_MEDULLOBLASTOMA_DESMOPLASIC_VS_CLASSIC_UP	51	49	0.96078431372549	3	0.000344957215882945	0.0141066940932264	APLP1 SURF1 KIAA0247
POMEROY_MEDULLOBLASTOMA_DESMOPLASIC_VS_CLASSIC_DN	51	49	0.96078431372549	3	0.000344957215882945	0.0141066940932264	APLP1 SURF1 KIAA0247
BUYTAERT_PHOTODYNAMIC_THERAPY_STRESS_UP	807	803	0.995043370508054	9	0.000358873045930936	0.0145792174909443	PMP22 PMAIP1 GADD45A ADFP ATF3 HIST1H2AC FOSL2 PLK3 CDKN1A
BROWNE_HCMV_INFECTION_16HR_UP	225	220	0.977777777777778	5	0.000367091372338192	0.0148156158443682	BAK1 WDR68 CDC6 ARL4A INA
WELCSH_BRCA1_TARGETS_1_DN	125	123	0.984	4	0.000385078168942903	0.0153410173756285	SCRIB SLC19A1 CCNE1 PPAT
REACTOME_APOPTOSIS	129	123	0.953488372093023	4	0.000385078168942903	0.0153410173756285	PMAIP1 BBC3 BAK1 FAS
OSWALD_HEMATOPOIETIC_STEM_CELL_IN_COLLAGEN_GEL_UP	231	224	0.96969696969697	5	0.000398631566466828	0.0156786619295074	BIRC3 BTG2 ATF3 ARL4A CDKN1A
OSWALD_HEMATOPOIETIC_STEM_CELL_IN_COLLAGEN_GEL_DN	231	224	0.96969696969697	5	0.000398631566466828	0.0156786619295074	BIRC3 BTG2 ATF3 ARL4A CDKN1A
DIRMEIER_LMP1_RESPONSE_EARLY	54	52	0.962962962962963	3	0.000411334739616675	0.0157130465662974	BIRC3 BTG2 MAN2B1
chr11p12	18	11	0.611111111111111	2	0.000412228913966021	0.0157130465662974	EXT2 DDB2
SANCHEZ_MDM2_TARGETS	12	11	0.916666666666667	2	0.000412228913966021	0.0157130465662974	IGFBP6 CDKN1A
WHITESIDE_CISPLATIN_RESISTANCE_UP	11	11	1	2	0.000412228913966021	0.0157130465662974	GDF15 CDKN1A
EHRLICH_ICF_SYNDROM_UP	11	11	1	2	0.000412228913966021	0.0157130465662974	BBC3 FHL2
KIM_RESPONSE_TO_TSA_AND_DECITABINE_UP	129	126	0.976744186046512	4	0.000421915612484094	0.0159836129269281	CXADR ADFP CDKN1A ATF3
GAJATE_RESPONSE_TO_TRABECTEDIN_UP	53	53	1	3	0.000435153049365394	0.016384573657508	CDKN1A GADD45A ATF3
module_94	364	353	0.96978021978022	6	0.000441233513341703	0.0165128299690001	APLP1 ABCA3 ATF3 NDN CCNE1 PDLIM4
TGACCTY_V$ERR1_Q2	796	655	0.82286432160804	8	0.000445547448447448	0.0165589897240553	APBA2 SMAD7 PRKAB1 BCL6 ATF3 CCNE1 BTG2 CDKN1A
LASTOWSKA_NEUROBLASTOMA_COPY_NUMBER_UP	177	128	0.72316384180791	4	0.000447830167435991	0.0165589897240553	PMP22 CDC6 WDR68 TMEM97
HOSHIDA_LIVER_CANCER_SUBCLASS_S1	237	231	0.974683544303797	5	0.000458708256708653	0.0168602588403329	VCAN QSOX1 TAX1BP3 ACTA2 DGKA
CTTTGT_V$LEF1_Q2	1495	1214	0.812040133779264	11	0.000469923569145619	0.0171702842572438	IGFBP6 DGKA PCNA GADD45A KIAA0247 TAX1BP3 ARL4A BCL6 NHLH2 BTG2 PURA
SENGUPTA_NASOPHARYNGEAL_CARCINOMA_UP	280	234	0.835714285714286	5	0.00048644768728838	0.0176694968765044	PMAIP1 VCAN ACTA2 PCNA FAS
NIKOLSKY_BREAST_CANCER_21Q22_AMPLICON	16	12	0.75	2	0.000493788162906214	0.0178312392160577	COL18A1 SLC19A1
TURASHVILI_BREAST_DUCTAL_CARCINOMA_VS_LOBULAR_NORMAL_DN	69	56	0.81159420289855	3	0.000511870344707053	0.0180617107346632	SCGB2A2 ACTA2 ATF3
GARGALOVIC_RESPONSE_TO_OXIDIZED_PHOSPHOLIPIDS_GREY_DN	73	56	0.767123287671233	3	0.000511870344707053	0.0180617107346632	ADFP SMAD7 ARL4A
DER_IFN_ALPHA_RESPONSE_UP	57	56	0.982456140350877	3	0.000511870344707053	0.0180617107346632	PMAIP1 BBC3 FAS
APOPTOTIC_PROGRAM	60	56	0.933333333333333	3	0.000511870344707053	0.0180617107346632	BAK1 PMAIP1 BBC3
HORIUCHI_WTAP_TARGETS_UP	300	238	0.793333333333333	5	0.000525378956180125	0.0183288986124987	BIRC3 PMP22 ACTA2 ATF3 HIST1H2AC
DNA_METABOLIC_PROCESS	253	238	0.940711462450593	5	0.000525378956180125	0.0183288986124987	BTG2 GADD45A DDB2 PURA CDC6
LU_IL4_SIGNALING	63	57	0.904761904761905	3	0.000539240111731666	0.0186883646259454	BCL6 PMAIP1 SPAG1
module_11	526	513	0.975285171102662	7	0.000541735589966677	0.0186883646259454	APLP1 BCL6 APBA2 FEZ1 ABCA3 VCAN NDN
HELLER_HDAC_TARGETS_DN	252	240	0.952380952380952	5	0.000545702335816834	0.0187206217981608	PMAIP1 ATF3 GADD45A SLC19A1 FAS
module_100	529	515	0.973534971644612	7	0.000554379057920816	0.0188413806617676	APLP1 IGFBP6 APBA2 FEZ1 ABCA3 VCAN CDKN1A
module_137	531	516	0.971751412429379	7	0.00056078853708807	0.0188413806617676	APLP1 IGFBP6 APBA2 FEZ1 ABCA3 VCAN CDKN1A
SIGNAL_TRANSDUCTION	1598	1448	0.90613266583229	12	0.000562422407311714	0.0188413806617676	PMAIP1 BAK1 EXT2 BIRC3 DGKA GDF15 SMAD7 TAX1BP3 BBC3 PRKAB1 FAS ENG
ONDER_CDH1_TARGETS_1_UP	137	136	0.992700729927007	4	0.000562929073740833	0.0188413806617676	BCL6 NINJ1 BTG2 ATF3
SENESE_HDAC1_TARGETS_UP	445	370	0.831460674157303	6	0.000565223948131853	0.0188413806617676	BIRC3 ADFP CXADR SPAG1 PDLIM4 FAS
module_254	58	58	1	3	0.000567529846654052	0.0188413806617676	BIRC3 PCNA FAS
LIU_PROSTATE_CANCER_DN	467	372	0.796573875802998	6	0.000581429500689252	0.0191333749959057	PMP22 FEZ1 DDB2 LCAT ACTA2 PDLIM4
REACTOME_ACTIVATION_OF_BH3_ONLY_PROTEINS	16	13	0.8125	2	0.000582522186110166	0.0191333749959057	PMAIP1 BBC3
HELLER_HDAC_TARGETS_SILENCED_BY_METHYLATION_UP	403	373	0.925558312655087	6	0.000589666774431085	0.0192655678947722	APLP1 BIRC3 BCL6 TST HIST1H2AC CDKN1A
GROWTH	71	59	0.830985915492958	3	0.000596752147255689	0.0193944447858099	BCL6 CDKN1A BBC3
module_66	536	522	0.973880597014925	7	0.000600498676817446	0.0194140279023441	APLP1 IGFBP6 APBA2 FEZ1 ABCA3 VCAN CDKN1A
module_118	395	378	0.956962025316456	6	0.000632225660341971	0.0203332992323525	ENG PCNA GDF15 PDLIM4 CDKN1A SMTN
PODAR_RESPONSE_TO_ADAPHOSTIN_UP	145	142	0.979310344827586	4	0.000662035248078866	0.0210725136952938	PMAIP1 BBC3 GADD45A ATF3
RUIZ_TNC_TARGETS_DN	142	142	1	4	0.000662035248078866	0.0210725136952938	FHL2 CDC6 CCNE1 TMEM97
WEST_ADRENOCORTICAL_TUMOR_DN	543	534	0.98342541436464	7	0.000686639196063507	0.021743574542011	IGFBP6 DGKA VCAN BTG2 PLK3 SMTN FAS
TTGTTT_V$FOXO4_01	1549	1274	0.822466107165914	11	0.000703224317307093	0.0221551538743434	ARL4A PDLIM4 BTG2 FOSL2 IGFBP6 APBA2 DGKA PCNA BCL6 PURA PPAT
HAHTOLA_MYCOSIS_FUNGOIDES_CD4_UP	64	63	0.984375	3	0.000723214753222052	0.022669294929676	BTG2 CDKN1A ATF3
LU_AGING_BRAIN_DN	258	256	0.992248062015504	5	0.000730315044639342	0.0227762393972118	PMP22 VCAN TAX1BP3 TST HIST1H2AC
V$FOXJ2_02	180	146	0.811111111111111	4	0.000734607590968722	0.0227949842926224	BCL6 FEZ1 PURA ATF3
EXTRACELLULAR_REGION	439	390	0.888382687927107	6	0.000744129167758243	0.0229749880545357	APLP1 COL18A1 GDF15 VCAN QSOX1 LCAT
V$E2F_Q6_01	170	147	0.864705882352941	4	0.000753595228104576	0.0231496668801103	DDB2 CDC6 CDKN1A PCNA
OUELLET_CULTURED_OVARIAN_CANCER_INVASIVE_VS_LMP_UP	69	64	0.927536231884058	3	0.000757284649357453	0.0231496668801103	BIRC3 CXADR CCNE1
MURATA_VIRULENCE_OF_H_PILORI	16	15	0.9375	2	0.00078135766206492	0.0236513900159357	CDKN1A BCL6
DNA_REPLICATION_INITIATION	15	15	1	2	0.00078135766206492	0.0236513900159357	PURA CDC6
CHIARETTI_ACUTE_LYMPHOBLASTIC_LEUKEMIA_ZAP70	66	66	1	3	0.00082845313433305	0.0249546249000321	DGKA BBC3 VCAN
RESPONSE_TO_DNA_DAMAGE_STIMULUS	160	152	0.95	4	0.000853775035014266	0.0255925283554034	BCL6 GADD45A DDB2 BTG2
KAYO_CALORIE_RESTRICTION_MUSCLE_UP	69	67	0.971014492753623	3	0.00086557514130619	0.0258209009544238	SCRIB ENG FAS
V$ELK1_01	191	153	0.801047120418848	4	0.000874883764372465	0.0259635756783694	NDN PRKAB1 CES2 DGKA
MAHADEVAN_RESPONSE_TO_MP470_DN	16	16	1	2	0.000891381059727016	0.0259635756783694	ATF3 GDF15
ZHANG_RESPONSE_TO_CANTHARIDIN_UP	16	16	1	2	0.000891381059727016	0.0259635756783694	BTG2 PMAIP1
WU_HBX_TARGETS_1_UP	16	16	1	2	0.000891381059727016	0.0259635756783694	PMAIP1 FAS
module_474	16	16	1	2	0.000891381059727016	0.0259635756783694	QSOX1 IGFBP6
BONCI_TARGETS_OF_MIR15A_AND_MIR16_1	81	68	0.839506172839506	3	0.000903737743913985	0.0261999087730932	BTG2 SMAD7 CCNE1
V$GATA4_Q3	191	155	0.81151832460733	4	0.000918201955031972	0.0264948461323478	BCL6 PURA BTG2 DGKA
CCANNAGRKGGC_UNKNOWN	87	69	0.793103448275862	3	0.000942952363021825	0.0270824690309757	EXT2 DGKA SMAD7
REGULATION_OF_MOLECULAR_FUNCTION	316	273	0.863924050632911	5	0.000973970153666659	0.0278438226800538	PMAIP1 BAK1 BBC3 GADD45A CDC6
TTANTCA_UNKNOWN	718	570	0.793871866295265	7	0.00100538277203047	0.0283046034926281	PMP22 IGFBP6 DGKA CXADR FOSL2 PURA SPAG1
YANG_BREAST_CANCER_ESR1_BULK_DN	18	17	0.944444444444444	2	0.00100842312038513	0.0283046034926281	ADFP APBA2
DAZARD_UV_RESPONSE_CLUSTER_G24	18	17	0.944444444444444	2	0.00100842312038513	0.0283046034926281	PDLIM4 BCL6
MACLACHLAN_BRCA1_TARGETS_UP	17	17	1	2	0.00100842312038513	0.0283046034926281	CDKN1A PCNA
V$TST1_01	201	160	0.796019900497512	4	0.00103308164913423	0.0288222474227623	IGFBP6 CXADR PURA ARL4A
LINDGREN_BLADDER_CANCER_CLUSTER_3_UP	325	277	0.852307692307692	5	0.00103916197040538	0.0288222474227623	PCNA CDC6 CCNE1 PPAT TMEM97
TNF-alpha	784	746	0.951530612244898	8	0.00104086820652243	0.0288222474227623	FOSL2 PDLIM4 FAS BIRC3 CXADR PMAIP1 ENG INA
V$GATA1_02	188	161	0.856382978723404	4	0.00105721431142225	0.0288862759868691	BCL6 NHLH2 CCNE1 FOSL2
V$LMO2COM_02	195	161	0.825641025641026	4	0.00105721431142225	0.0288862759868691	BCL6 LCAT FOSL2 CCNE1
V$E2F1_Q4	184	161	0.875	4	0.00105721431142225	0.0288862759868691	DDB2 CDC6 FOSL2 PCNA
BIOCARTA_MCM_PATHWAY	18	18	1	2	0.00113244520557825	0.0308055028389678	CDC6 CCNE1
RADMACHER_AML_PROGNOSIS	79	74	0.936708860759494	3	0.00115519748310734	0.0312865985008239	PMP22 ADFP FHL2
RICKMAN_TUMOR_DIFFERENTIATED_WELL_VS_POORLY_DN	374	285	0.762032085561497	5	0.00117921902972901	0.031797718378064	IGFBP6 BAK1 CDKN1A CPM SMTN
TUMSUPP	82	75	0.914634146341463	3	0.00120095769274927	0.0322431032727249	DDB2 EXT2 FAS
FRIDMAN_SENESCENCE_UP	77	76	0.987012987012987	3	0.00124784670488603	0.0333569411371049	IGFBP6 NDN CDKN1A
KANG_CISPLATIN_RESISTANCE_UP	19	19	1	2	0.0012634088315035	0.0336273686833368	IGFBP6 CDKN1A
module_213	78	77	0.987179487179487	3	0.00129587504504976	0.0343434695415547	DGKA ABCA3 APBA2
KINSEY_TARGETS_OF_EWSR1_FLII_FUSION_UP	1251	964	0.770583533173461	9	0.0013202600729905	0.0348401963705827	PMAIP1 PCNA DDB2 CDC6 FAS TMEM97 BCL6 SLC19A1 PPAT
AMUNDSON_RESPONSE_TO_ARSENITE	181	172	0.950276243093923	4	0.00134943019790294	0.0354584317959601	IGFBP6 FHL2 APBA2 ATF3
NAGASHIMA_NRG1_SIGNALING_UP	175	173	0.988571428571429	4	0.00137851857174292	0.0360692889004769	PMAIP1 FHL2 GADD45A ATF3
module_55	811	781	0.96300863131936	8	0.00139456683407953	0.0362045073340841	APLP1 COL18A1 GDF15 LCAT TMEM97 ENG ABCA3 PLK3
DELLA_RESPONSE_TO_TSA_AND_BUTYRATE	20	20	1	2	0.0014012756684771	0.0362045073340841	CDKN1A GADD45A
BIOCARTA_ATM_PATHWAY	20	20	1	2	0.0014012756684771	0.0362045073340841	CDKN1A GADD45A
SHEDDEN_LUNG_CANCER_POOR_SURVIVAL_A6	453	442	0.975717439293598	6	0.00141672907489805	0.0364512584895644	PMAIP1 ADFP PCNA CDC6 CCNE1 PPAT
GRAHAM_CML_DIVIDING_VS_NORMAL_QUIESCENT_UP	182	178	0.978021978021978	4	0.00153056513480422	0.0386501885099246	PMP22 CDC6 CCNE1 TST
GRESHOCK_CANCER_COPY_NUMBER_UP	322	303	0.940993788819876	5	0.00154506681605007	0.0386501885099246	BIRC3 BCL6 EXT2 DDB2 FAS
JEON_SMAD6_TARGETS_UP	23	21	0.91304347826087	2	0.00154600754039698	0.0386501885099246	QSOX1 FAS
KANG_FLUOROURACIL_RESISTANCE_UP	22	21	0.954545454545455	2	0.00154600754039698	0.0386501885099246	CDKN1A DDB2
CHO_NR4A1_TARGETS	24	21	0.875	2	0.00154600754039698	0.0386501885099246	BIRC3 ATF3
HOFMANN_MYELODYSPLASTIC_SYNDROM_LOW_RISK_UP	21	21	1	2	0.00154600754039698	0.0386501885099246	CDKN1A ATF3
BIOCARTA_MITOCHONDRIA_PATHWAY	21	21	1	2	0.00154600754039698	0.0386501885099246	BIRC3 BAK1
EXTRACELLULAR_REGION_PART	332	304	0.91566265060241	5	0.00156758275531983	0.0390315464278224	APLP1 VCAN QSOX1 LCAT COL18A1
RESPONSE_TO_ENDOGENOUS_STIMULUS	198	180	0.909090909090909	4	0.00159453085254253	0.039543084395382	BCL6 BTG2 GADD45A DDB2
MENSE_HYPOXIA_UP	98	83	0.846938775510204	3	0.00160854673385245	0.0395728130738602	GADD45A ADFP ATF3
STEIN_ESR1_TARGETS	84	83	0.988095238095238	3	0.00160854673385245	0.0395728130738602	FHL2 PCNA CDC6
DAZARD_RESPONSE_TO_UV_SCC_UP	85	84	0.988235294117647	3	0.0016648359970341	0.0407950884193873	PMAIP1 GADD45A ATF3
WEI_MYCN_TARGETS_WITH_E_BOX	797	623	0.78168130489335	7	0.00167578577661216	0.0409010955358896	CDC6 TMEM97 NOP14 CCNE1 VCAN FOSL2 PPAT
OSADA_ASCL1_TARGETS_DN	24	22	0.916666666666667	2	0.00169756642420722	0.0409471588651546	IGFBP6 BIRC3
LU_TUMOR_ENDOTHELIAL_MARKERS_UP	22	22	1	2	0.00169756642420722	0.0409471588651546	PMAIP1 VCAN
ID	22	22	1	2	0.00169756642420722	0.0409471588651546	CDKN1A CCNE1
KAUFFMANN_DNA_REPAIR_GENES	205	185	0.902439024390244	4	0.00176255557117816	0.0423007225745888	PCNA GADD45A DDB2 CDKN1A
GRAHAM_NORMAL_QUIESCENT_VS_NORMAL_DIVIDING_DN	87	86	0.988505747126437	3	0.00178108305577216	0.0423007225745888	PCNA CDC6 CCNE1
REACTOME_SYNTHESIS_OF_DNA	89	86	0.96629213483146	3	0.00178108305577216	0.0423007225745888	CDKN1A PCNA CDC6
CHROMOSOMAL_PART	96	86	0.895833333333333	3	0.00178108305577216	0.0423007225745888	BCL6 PCNA PURA
OSMAN_BLADDER_CANCER_DN	396	314	0.792929292929293	5	0.00180625951623067	0.0427343008150359	DGKA HIST1H2AC NINJ1 COL18A1 CTDSP2
BIOCARTA_CELLCYCLE_PATHWAY	23	23	1	2	0.0018559144493641	0.0435751776609252	CDKN1A CCNE1
module_573	24	23	0.958333333333333	2	0.0018559144493641	0.0435751776609252	CDKN1A GADD45A
TAKAO_RESPONSE_TO_UVB_RADIATION_DN	90	88	0.977777777777778	3	0.0019022847428925	0.0443268237258913	ADFP NOP14 HIST1H2AC
V$AR_01	111	88	0.792792792792793	3	0.0019022847428925	0.0443268237258913	PMP22 BCL6 CDKN1A
GRESHOCK_CANCER_COPY_NUMBER_DN	347	319	0.919308357348703	5	0.00193513087505524	0.0447544312863899	BIRC3 BCL6 EXT2 DDB2 FAS
module_220	328	319	0.972560975609756	5	0.00193513087505524	0.0447544312863899	PMP22 ACTA2 FEZ1 NDN NHLH2
LU_TUMOR_ANGIOGENESIS_UP	25	24	0.96	2	0.00202101389730395	0.0460507779182727	VCAN CCNE1
CHUANG_OXIDATIVE_STRESS_RESPONSE_UP	29	24	0.827586206896552	2	0.00202101389730395	0.0460507779182727	FAS GDF15
BIOCARTA_G2_PATHWAY	24	24	1	2	0.00202101389730395	0.0460507779182727	CDKN1A GADD45A
CASPASE_ACTIVATION	26	24	0.923076923076923	2	0.00202101389730395	0.0460507779182727	BBC3 PMAIP1
BRUECKNER_TARGETS_OF_MIRLET7A3_UP	111	91	0.81981981981982	3	0.00209353963823924	0.047527967890174	CXADR VCAN PCNA
PROTEINACEOUS_EXTRACELLULAR_MATRIX	98	92	0.938775510204082	3	0.00215984821456634	0.048853709615191	APLP1 VCAN COL18A1
GRADE_COLON_AND_RECTAL_CANCER_UP	221	196	0.886877828054299	4	0.00217481306347816	0.0490126666678017	ENG PCNA CDC6 GDF15
GAZDA_DIAMOND_BLACKFAN_ANEMIA_ERYTHROID_UP	25	25	1	2	0.00219282720091266	0.0490605361073756	DDB2 FAS
Alpha6 Beta4 Integrin	28	25	0.892857142857143	2	0.00219282720091266	0.0490605361073756	CDKN1A DGKA
NAKAMURA_TUMOR_ZONE_PERIPHERAL_VS_CENTRAL_DN	617	483	0.782820097244733	6	0.00221562421633352	0.0493916228731389	BIRC3 BCL6 ADFP HIST1H2AC CXADR FOSL2
module_456	109	94	0.862385321100917	3	0.0022963540473845	0.0508243234501767	BCL6 CDKN1A PCNA
EXTRACELLULAR_MATRIX	100	94	0.94	3	0.0022963540473845	0.0508243234501767	APLP1 VCAN COL18A1
ANATOMICAL_STRUCTURE_MORPHOGENESIS	374	334	0.893048128342246	5	0.00236227075191168	0.0519251139332652	APLP1 ENG FEZ1 COL18A1 CPM
SWEET_KRAS_TARGETS_DN	26	26	1	2	0.00237131694399689	0.0519251139332652	CDKN1A GADD45A
BIOCARTA_RACCYCD_PATHWAY	26	26	1	2	0.00237131694399689	0.0519251139332652	CDKN1A CCNE1
SUNG_METASTASIS_STROMA_UP	110	96	0.872727272727273	3	0.00243810264215501	0.0531988827396013	VCAN CTDSP2 HIST1H2AC
module_17	353	339	0.960339943342776	5	0.00251882934069649	0.0547667999253549	PCNA HIST1H2AC GADD45A ARL4A GDF15
YCATTAA_UNKNOWN	431	341	0.791183294663573	5	0.00258352071224234	0.0558159987676145	NHLH2 CDC6 PRKAB1 PURA CTDSP2
LENAOUR_DENDRITIC_CELL_MATURATION_DN	100	98	0.98	3	0.00258516204818425	0.0558159987676145	NINJ1 BTG2 TAX1BP3
DODD_NASOPHARYNGEAL_CARCINOMA_DN	1345	1065	0.79182156133829	9	0.00260811321707461	0.0561153279283473	PMP22 PMAIP1 PCNA CDC6 FAS TMEM97 VCAN ACTA2 PPAT
ROZANOV_MMP14_TARGETS_UP	266	207	0.778195488721805	4	0.00264936515614058	0.0568049647193336	PMAIP1 BTG2 FEZ1 COL18A1
PUJANA_BREAST_CANCER_LIT_INT_NETWORK	101	99	0.98019801980198	3	0.00266070414454868	0.0568506854414814	FHL2 PLK3 CCNE1
ENK_UV_RESPONSE_EPIDERMIS_DN	508	503	0.99015748031496	6	0.00271105116280253	0.0571380200597351	PMP22 ADFP ATF3 FHL2 SMAD7 CPM
KYNG_DNA_DAMAGE_UP	100	100	1	3	0.00273759875760882	0.0571380200597351	PRKAB1 GADD45A PCNA
REACTOME_CELL_CYCLE_CHECKPOINTS	110	100	0.909090909090909	3	0.00273759875760882	0.0571380200597351	CDC6 CCNE1 CDKN1A
GNF2_TST	103	100	0.970873786407767	3	0.00273759875760882	0.0571380200597351	LCAT CES2 TST
LU_TUMOR_VASCULATURE_UP	29	28	0.96551724137931	2	0.00274817683526175	0.0571380200597351	VCAN PMAIP1
MURAKAMI_UV_RESPONSE_6HR_UP	31	28	0.903225806451613	2	0.00274817683526175	0.0571380200597351	CDKN1A GADD45A
BIOCARTA_G1_PATHWAY	28	28	1	2	0.00274817683526175	0.0571380200597351	CDKN1A CCNE1
POSITIVE_REGULATION_OF_CASPASE_ACTIVITY	30	28	0.933333333333333	2	0.00274817683526175	0.0571380200597351	BBC3 PMAIP1
MYC-Bildpathway	116	101	0.870689655172414	3	0.00281585395851844	0.0583486516572193	DGKA SLC19A1 SMTN
GNA15	130	102	0.784615384615385	3	0.00289547772334281	0.0597979095038189	DDB2 ADFP CDKN1A
CHOW_RASSF1_TARGETS_DN	29	29	1	2	0.00294647290092442	0.0604467447282668	DDB2 NINJ1
DUTTA_APOPTOSIS_VIA_NFKB	31	29	0.935483870967742	2	0.00294647290092442	0.0604467447282668	BIRC3 FAS
WANG_ESOPHAGUS_CANCER_VS_NORMAL_UP	112	103	0.919642857142857	3	0.00297647793361077	0.0608601034438625	BAK1 SMTN ATF3
RODRIGUES_THYROID_CARCINOMA_POORLY_DIFFERENTIATED_UP	626	513	0.819488817891374	6	0.00298799005399722	0.0608938567109995	PMAIP1 PCNA CDC6 CCNE1 PPAT TMEM97
SESTO_RESPONSE_TO_UV_C0	107	104	0.97196261682243	3	0.00305886237686433	0.0621331420300566	QSOX1 PCNA GDF15
RICKMAN_METASTASIS_DN	257	216	0.840466926070039	4	0.00308709540160982	0.0625010298522644	BAK1 FOSL2 SLC19A1 CDKN1A
GNF2_GSTM1	108	105	0.972222222222222	3	0.00314263874720579	0.0631794170678003	LCAT CES2 TST
GAZDA_DIAMOND_BLACKFAN_ANEMIA_MYELOID_UP	30	30	1	2	0.00315129723998097	0.0631794170678003	FOSL2 DDB2
GEISS_RESPONSE_TO_DSRNA_UP	32	30	0.9375	2	0.00315129723998097	0.0631794170678003	IGFBP6 ATF3
NUCLEOBASENUCLEOSIDENUCLEOTIDE_AND_NUCLEIC_ACID_METABOLIC_PROCESS	1208	1098	0.908940397350993	9	0.00319803219685284	0.0639088958432567	GADD45A DDB2 CDC6 BCL6 ENG BTG2 FOSL2 PURA PPAT
CHEN_HOXA5_TARGETS_9HR_UP	222	219	0.986486486486487	4	0.00324335360378956	0.0646055113012921	BIRC3 PMAIP1 FOSL2 ATF3
COULOUARN_TEMPORAL_TGFB1_SIGNATURE_DN	118	107	0.90677966101695	3	0.00331439758162862	0.0658083764197965	CXADR GADD45A COL18A1
module_522	33	31	0.93939393939394	2	0.00336261318296961	0.0665517192462735	CPM NINJ1
PICCALUGA_ANGIOIMMUNOBLASTIC_LYMPHOMA_DN	131	109	0.83206106870229	3	0.00349181414153918	0.0686686379745363	PMAIP1 GADD45A FOSL2
AMBROSINI_FLAVOPIRIDOL_TREATMENT_TP53	109	109	1	3	0.00349181414153918	0.0686686379745363	PRKAB1 TAX1BP3 DGKA
RUGO_STRESS_RESPONSE_SUBSET_G	32	32	1	2	0.00358038420821216	0.0691341870807869	PRKAB1 PCNA
KYNG_DNA_DAMAGE_BY_4NQO_OR_UV	32	32	1	2	0.00358038420821216	0.0691341870807869	PRKAB1 PCNA
NAKAMURA_METASTASIS_MODEL_DN	43	32	0.744186046511628	2	0.00358038420821216	0.0691341870807869	PMP22 DDB2
GENTILE_UV_RESPONSE_CLUSTER_D7	32	32	1	2	0.00358038420821216	0.0691341870807869	PMP22 CTDSP2
REACTOME_GLOBAL_GENOMIC_NER	33	32	0.96969696969697	2	0.00358038420821216	0.0691341870807869	DDB2 PCNA
RODRIGUES_DCC_TARGETS_DN	121	110	0.909090909090909	3	0.00358266232645373	0.0691341870807869	BCL6 GADD45A FOSL2
DEBIASI_APOPTOSIS_BY_REOVIRUS_INFECTION_DN	227	226	0.995594713656388	4	0.00362879748009536	0.0698063066653857	VCAN DDB2 CCNE1 CTDSP2
CHROMOSOME	123	111	0.902439024390244	3	0.00367494667116563	0.0704745207902105	BCL6 PURA PCNA
GARCIA_TARGETS_OF_FLI1_AND_DAX1_DN	154	112	0.727272727272727	3	0.0037686742308128	0.0720481838243623	NDN CDC6 CCNE1
LEONARD_HYPOXIA	34	33	0.970588235294118	2	0.00380457394129707	0.0725100126157697	FOSL2 ADFP
B Cell Receptor	391	374	0.956521739130435	5	0.00383403938156573	0.0728467482497489	ACTA2 CXADR BIRC3 CCNE1 CDC6
HSIAO_LIVER_SPECIFIC_GENES	238	230	0.966386554621849	4	0.00386248009056094	0.0729641771354344	LCAT ADFP CES2 TST
DIAZ_CHRONIC_MEYLOGENOUS_LEUKEMIA_DN	114	113	0.991228070175439	3	0.00386385197138252	0.0729641771354344	BCL6 NINJ1 BTG2
WANG_LMO4_TARGETS_DN	343	231	0.673469387755102	4	0.00392245844886671	0.0733975179447028	PMP22 ACTA2 GADD45A FHL2
CACTGTG,MIR-128A,MIR-128B	284	231	0.81338028169014	4	0.00392245844886671	0.0733975179447028	APBA2 BTG2 NHLH2 CTDSP2
TTTGTAG,MIR-520D	284	231	0.81338028169014	4	0.00392245844886671	0.0733975179447028	GADD45A NHLH2 PURA ARL4A
DNA_BINDING	588	547	0.930272108843537	6	0.00409031674842614	0.0763072686451101	BCL6 ATF3 DDB2 FOSL2 ZNF7 PURA
CREIGHTON_ENDOCRINE_THERAPY_RESISTANCE_4	300	235	0.783333333333333	4	0.0041686966828267	0.0773024084578224	PMAIP1 VCAN NOP14 TST
HELLER_SILENCED_BY_METHYLATION_UP	249	235	0.943775100401606	4	0.0041686966828267	0.0773024084578224	BIRC3 BCL6 PMAIP1 CDKN1A
HELLER_HDAC_TARGETS_SILENCED_BY_METHYLATION_DN	244	236	0.967213114754098	4	0.00423185298803035	0.0777728934556172	ATF3 GADD45A FAS GDF15
module_123	240	236	0.983333333333333	4	0.00423185298803035	0.0777728934556172	BCL6 FOSL2 ATF3 CDKN1A
REGULATION_OF_CATALYTIC_ACTIVITY	268	236	0.880597014925373	4	0.00423185298803035	0.0777728934556172	PMAIP1 BBC3 GADD45A CDC6
WONG_ENDMETRIUM_CANCER_DN	42	35	0.833333333333333	2	0.00427206476659038	0.0778171089489546	IGFBP6 NDN
HUANG_FOXA2_TARGETS_DN	36	35	0.972222222222222	2	0.00427206476659038	0.0778171089489546	CDKN1A IGFBP6
WEIGEL_OXIDATIVE_STRESS_BY_TBH_AND_H2O2	35	35	1	2	0.00427206476659038	0.0778171089489546	BAK1 QSOX1
DNA_REPAIR	123	118	0.959349593495935	3	0.00436173102306479	0.0792167325512503	GADD45A DDB2 BTG2
KAUFFMANN_DNA_REPLICATION_GENES	128	119	0.9296875	3	0.004465751208353	0.080631619039707	PURA CDC6 PCNA
GNF2_LCAT	123	119	0.967479674796748	3	0.004465751208353	0.080631619039707	LCAT CES2 TST
EGFR-mapk	248	240	0.967741935483871	4	0.00449095775835003	0.0808503328216076	ATF3 PMAIP1 DDB2 ABCA3
NIKOLSKY_BREAST_CANCER_12Q13_Q21_AMPLICON	46	36	0.782608695652174	2	0.00451529384167898	0.0810521496289759	CPM CTDSP2
RUTELLA_RESPONSE_TO_HGF_VS_CSF2RB_AND_IL4_DN	245	242	0.987755102040816	4	0.00462444069374636	0.0825411469274139	BIRC3 VCAN CDKN1A TMEM97
CHARAFE_BREAST_CANCER_LUMINAL_VS_BASAL_DN	448	391	0.872767857142857	5	0.00462497762540651	0.0825411469274139	BIRC3 IGFBP6 DGKA TAX1BP3 FAS
GALLUZZI_PERMEABILIZE_MITOCHONDRIA	38	37	0.973684210526316	2	0.0047647975893479	0.0843055160865997	BBC3 PMAIP1
UZONYI_RESPONSE_TO_LEUKOTRIENE_AND_THROMBIN	37	37	1	2	0.0047647975893479	0.0843055160865997	FOSL2 ATF3
SESTO_RESPONSE_TO_UV_C6	39	37	0.948717948717949	2	0.0047647975893479	0.0843055160865997	GADD45A ARL4A
SHEPARD_CRUSH_AND_BURN_MUTANT_UP	141	122	0.865248226950355	3	0.00478681570832751	0.0844531057112068	PLK3 BTG2 ATF3
module_8	406	396	0.975369458128079	5	0.00487822920624902	0.0858206989988253	PCNA CXADR GDF15 ARL4A TMEM97
LIU_SOX4_TARGETS_UP	137	123	0.897810218978102	3	0.00489685914681212	0.0859037080442184	FEZ1 KIAA0247 CES2
POSITIVE_REGULATION_OF_CELLULAR_PROCESS	645	570	0.883720930232558	6	0.004990883832483	0.0870838110859517	BCL6 PMAIP1 BAK1 BBC3 CDKN1A FAS
AIYAR_COBRA1_TARGETS_UP	39	38	0.974358974358974	2	0.00502054036382167	0.0870838110859517	GADD45A FHL2
DAUER_STAT3_TARGETS_UP	38	38	1	2	0.00502054036382167	0.0870838110859517	BCL6 ATF3
TOMLINS_PROSTATE_CANCER_DN	39	38	0.974358974358974	2	0.00502054036382167	0.0870838110859517	PMP22 SMTN
GOZGIT_ESR1_TARGETS_DN	756	573	0.757936507936508	6	0.00511831828584834	0.0885311356165644	BIRC3 BCL6 IGFBP6 NINJ1 COL18A1 ARL4A
SMITH_TERT_TARGETS_UP	128	126	0.984375	3	0.00523613955396396	0.0901087158764133	SMAD7 CDC6 ATF3
LINDGREN_BLADDER_CANCER_HIGH_RECURRENCE	43	39	0.906976744186046	2	0.00528248666352415	0.0901087158764133	BIRC3 COL18A1
KRASNOSELSKAYA_ILF3_TARGETS_DN	39	39	1	2	0.00528248666352415	0.0901087158764133	CDC6 NDN
module_485	45	39	0.866666666666667	2	0.00528248666352415	0.0901087158764133	PCNA CDC6
REGULATION_OF_CELL_GROWTH	42	39	0.928571428571429	2	0.00528248666352415	0.0901087158764133	CDKN1A BCL6
BERTUCCI_MEDULLARY_VS_DUCTAL_BREAST_CANCER_DN	161	127	0.788819875776398	3	0.00535230256731896	0.0910481221851091	ACTA2 SMTN HIST1H2AC
GNF2_HPN	132	128	0.96969696969697	3	0.00547000990491616	0.0923853422676248	LCAT CES2 TST
ENZYME_LINKED_RECEPTOR_PROTEIN_SIGNALING_PATHWAY	139	128	0.920863309352518	3	0.00547000990491616	0.0923853422676248	ENG SMAD7 GDF15
STREICHER_LSM1_TARGETS_UP	40	40	1	2	0.00555060113057308	0.0923853422676248	BCL6 CDC6
VANTVEER_BREAST_CANCER_METASTASIS_UP	45	40	0.888888888888889	2	0.00555060113057308	0.0923853422676248	BBC3 BTG2
HALMOS_CEBPA_TARGETS_DN	41	40	0.97560975609756	2	0.00555060113057308	0.0923853422676248	GADD45A SMAD7
ZHAN_MULTIPLE_MYELOMA_CD1_AND_CD2_DN	51	40	0.784313725490196	2	0.00555060113057308	0.0923853422676248	HIST1H2AC CCNE1
SATO_SILENCED_BY_DEACETYLATION_IN_PANCREATIC_CANCER	48	40	0.833333333333333	2	0.00555060113057308	0.0923853422676248	ATF3 GDF15
REGULATION_OF_CYCLIN_DEPENDENT_PROTEIN_KINASE_ACTIVITY	43	40	0.930232558139535	2	0.00555060113057308	0.0923853422676248	GADD45A CDC6
RTAAACA_V$FREAC2_01	714	585	0.819327731092437	6	0.00565217178004385	0.0938230127466956	IGFBP6 GADD45A FHL2 FOSL2 PURA CDKN1A
V$LEF1_Q2	175	130	0.742857142857143	3	0.00571007990997813	0.094277388888008	GADD45A NHLH2 INA
GNF2_HPX	134	130	0.970149253731343	3	0.00571007990997813	0.094277388888008	LCAT CES2 TST
STEIN_ESRRA_TARGETS_RESPONSIVE_TO_ESTROGEN_DN	41	41	1	2	0.00582484855027627	0.0952788378388296	PCNA CDC6
KEGG_NUCLEOTIDE_EXCISION_REPAIR	44	41	0.931818181818182	2	0.00582484855027627	0.0952788378388296	DDB2 PCNA
UBIQUITIN_PROTEIN_LIGASE_ACTIVITY	49	41	0.836734693877551	2	0.00582484855027627	0.0952788378388296	BIRC3 DDB2
ORGAN_MORPHOGENESIS	144	131	0.909722222222222	3	0.00583245355515426	0.0952788378388296	APLP1 ENG COL18A1
AMIT_EGF_RESPONSE_40_HELA	43	42	0.976744186046512	2	0.00610519385062931	0.0989490079465512	BTG2 ATF3
ENGELMANN_CANCER_PROGENITORS_UP	48	42	0.875	2	0.00610519385062931	0.0989490079465512	PMP22 FHL2
YAMASHITA_LIVER_CANCER_STEM_CELL_UP	46	42	0.91304347826087	2	0.00610519385062931	0.0989490079465512	GADD45A BAK1
module_18	436	419	0.961009174311927	5	0.006171662537768	0.09976444023748	PCNA FHL2 GDF15 PDLIM4 SMTN
V$LBP1_Q6	165	134	0.812121212121212	3	0.00620899325658449	0.100105831225612	IGFBP6 NHLH2 INA
AMIT_EGF_RESPONSE_480_MCF10A	43	43	1	2	0.00639160210181505	0.102249075074373	SMTN PMAIP1
SMALL_PROTEIN_CONJUGATING_ENZYME_ACTIVITY	52	43	0.826923076923077	2	0.00639160210181505	0.102249075074373	BIRC3 DDB2
SMALL_CONJUGATING_PROTEIN_LIGASE_ACTIVITY	51	43	0.843137254901961	2	0.00639160210181505	0.102249075074373	BIRC3 DDB2
CHIANG_LIVER_CANCER_SUBCLASS_PROLIFERATION_DN	155	136	0.87741935483871	3	0.00646792061781211	0.103202609341059	COL18A1 CES2 TST
POSITIVE_REGULATION_OF_BIOLOGICAL_PROCESS	686	603	0.879008746355685	6	0.00652819435437586	0.103895876645028	BCL6 PMAIP1 BAK1 BBC3 CDKN1A FAS
IL-4	275	268	0.974545454545454	4	0.00660971754598047	0.104922894206759	BCL6 CDKN1A NINJ1 CPM
WU_SILENCED_BY_METHYLATION_IN_BLADDER_CANCER	44	44	1	2	0.00668403851570453	0.105830609831988	VCAN CES2
V$E2F_Q3	166	138	0.83132530120482	3	0.00673321570313005	0.10606532389497	DDB2 CDC6 PCNA
V$GATA_Q6	161	138	0.857142857142857	3	0.00673321570313005	0.10606532389497	FHL2 LCAT FOSL2
module_24	445	431	0.968539325842697	5	0.0069347119876812	0.108138412727183	ENG PCNA GDF15 LCAT PLK3
AMIT_EGF_RESPONSE_60_HELA	45	45	1	2	0.00698246844535965	0.108138412727183	FOSL2 PMAIP1
HUANG_FOXA2_TARGETS_UP	45	45	1	2	0.00698246844535965	0.108138412727183	CPM SPAG1
SAGIV_CD24_TARGETS_DN	45	45	1	2	0.00698246844535965	0.108138412727183	CDKN1A ATF3
SWEET_KRAS_ONCOGENIC_SIGNATURE	45	45	1	2	0.00698246844535965	0.108138412727183	CDKN1A GADD45A
POSITIVE_REGULATION_OF_HYDROLASE_ACTIVITY	51	45	0.88235294117647	2	0.00698246844535965	0.108138412727183	PMAIP1 BBC3
V$PAX4_04	164	140	0.853658536585366	3	0.00700491742362318	0.108138412727183	BCL6 NHLH2 PURA
V$E2F_Q6	171	140	0.818713450292398	3	0.00700491742362318	0.108138412727183	DDB2 CDC6 PCNA
